# Supplementary material for: Bis{1,2-bis­[bis­(3-hydroxy­prop­yl)phosphino]ethane}dichloridoiron(II)
Source: Acta Crystallogr Sect E Struct Rep Online. 2010 May 22;66(Pt 6):m678. doi: 10.1107/S160053681001768X (PMC2979366; doi:10.1107/S160053681001768X)
Supplement: Supplementary file 1 [file e-66-0m678-sup1.cif]

##############################################################################
###                                                                        ###
###        Electronic paper (Acta Crystallographica Section E)             ###
###                                                                        ###
##############################################################################
#                                                                            #
# This CIF contains the data in a paper accepted for publication in Acta     #
# Crystallographica Section E. It conforms to the requirements of Notes      #
# for Authors for Section E, and has been peer reviewed under the auspices   #
# of the IUCr Commission on Journals.                                        #
#                                                                            #
# Full details of the Crystallographic Information File format               #
# are given in the paper "The Crystallographic Information File (CIF):       #
# a New Standard Archive File for Crystallography" by S. R. Hall, F. H.      #
# Allen and I. D. Brown [Acta Cryst. (1991), A47, 655-685].                  #
#                                                                            #
# The current version of the core CIF dictionary is obtainable from          #
# ftp://ftp.iucr.org/pub/cif_core.dic. The current version number is 2.4.    #
#                                                                            #
# Software is freely available for graphical display of the structure(s) in  #
# this CIF.  For information consult the CIF home page http://www.iucr.org/  #
# cif/home.html                                                              #
#                                                                            #
# This file may be used for bona fide research purposes within the           #
# scientific community so long as proper attribution is given to the journal # 
# article from which it was obtained.                                        #
#                                                                            #
##############################################################################
                                             
data_I
_audit_creation_method     SHELXLTL
_chemical_name_systematic
;
Bis{1,2-bis[bis(3-hydroxypropyl)phosphino]ethane}dichloridoiron(II)
;
_chemical_name_common     ?
_chemical_formula_moiety     'C28 H64 Cl2 Fe O8 P4'
_chemical_formula_sum     'C28 H64 Cl2 Fe O8 P4'
_chemical_formula_iupac     '[Fe Cl2 (C14 H32 O4 P2)2]'
_chemical_formula_weight     779.42
_chemical_melting_point     ?
_symmetry_cell_setting     Triclinic
_symmetry_space_group_name_H-M     'P -1'
_symmetry_space_group_name_Hall     '-P 1'
loop_
    _symmetry_equiv_pos_as_xyz
    'x, y, z'
    '-x, -y, -z'
_cell_length_a     8.7120(4)
_cell_length_b     10.4252(5)
_cell_length_c     10.7441(5)
_cell_angle_alpha     96.0860(10)
_cell_angle_beta     104.2150(10)
_cell_angle_gamma     105.8600(10)
_cell_volume     894.12(7)
_cell_formula_units_Z     1
_cell_measurement_reflns_used     7234
_cell_measurement_theta_min     2.54
_cell_measurement_theta_max     28.25
_cell_measurement_temperature     173(2)
_exptl_crystal_description     Block
_exptl_crystal_colour     'lime green'
_exptl_crystal_size_max     0.29
_exptl_crystal_size_mid     0.26
_exptl_crystal_size_min     0.18
_exptl_crystal_density_diffrn     1.448
_exptl_crystal_density_meas     ?
_exptl_crystal_density_method     'not measured'
_exptl_crystal_F_000     416
_exptl_absorpt_coefficient_mu     0.795
_exptl_absorpt_correction_type     'multi-scan'
_exptl_absorpt_process_details     '(SADABS; Bruker, 2000)'
_exptl_absorpt_correction_T_min     0.802
_exptl_absorpt_correction_T_max     0.870
_exptl_special_details
;
;
_diffrn_ambient_temperature     173(2)
_diffrn_radiation_type     MoK\a
_diffrn_radiation_wavelength     0.71073
_diffrn_radiation_source     'fine-focus sealed tube'
_diffrn_radiation_monochromator     graphite
_diffrn_measurement_device_type     'Bruker APEX CCD'
_diffrn_measurement_method     'phi and omega scans'
_diffrn_detector_area_resol_mean     ?
_diffrn_reflns_number     10053
_diffrn_reflns_av_R_equivalents     0.0148
_diffrn_reflns_av_sigmaI/netI     0.0166
_diffrn_reflns_theta_min     1.99
_diffrn_reflns_theta_max     27.00
_diffrn_reflns_theta_full     27.00
_diffrn_measured_fraction_theta_max     0.989
_diffrn_measured_fraction_theta_full     0.989
_diffrn_reflns_limit_h_min     -11
_diffrn_reflns_limit_h_max     11
_diffrn_reflns_limit_k_min     -13
_diffrn_reflns_limit_k_max     13
_diffrn_reflns_limit_l_min     -13
_diffrn_reflns_limit_l_max     13
_diffrn_standards_number     ?
_diffrn_standards_interval_count     ?
_diffrn_standards_interval_time     ?
_diffrn_standards_decay_%     ?
_refine_special_details
;
Refinement of <i>F</i>^2^ against ALL reflections. The weighted <i>R</i>-factor
wR and goodness of fit <i>S</i> are based on <i>F</i>^2^, conventional
<i>R</i>-factors <i>R</i> are based on <i>F</i>, with <i>F</i> set to zero for
negative <i>F</i>^2^. The threshold expression of <i>F</i>^2^ >
\s(<i>F</i>^2^) is used only for calculating <i>R</i>-factors(gt) etc. and is
not relevant to the choice of reflections for refinement. <i>R</i>-factors
based on <i>F</i>^2^ are statistically about twice as large as those based on
<i>F</i>, and <i>R</i>- factors based on ALL data will be even larger.
;
_reflns_number_total     3863
_reflns_number_gt     3693
_reflns_threshold_expression     I>2\s(I)
_refine_ls_structure_factor_coef     Fsqd
_refine_ls_matrix_type     full
_refine_ls_R_factor_all     0.0269
_refine_ls_R_factor_gt     0.0258
_refine_ls_wR_factor_gt     0.0676
_refine_ls_wR_factor_ref     0.0684
_refine_ls_goodness_of_fit_ref     1.059
_refine_ls_restrained_S_all     1.059
_refine_ls_number_reflns     3863
_refine_ls_number_parameters     212
_refine_ls_number_restraints     0
_refine_ls_hydrogen_treatment     mixed
_refine_ls_weighting_scheme     calc
_refine_ls_weighting_details
         'calc w=1/[\s^2^(Fo^2^)+(0.0355P)^2^+0.5361P] where P=(Fo^2^+2Fc^2^)/3'
_atom_sites_solution_hydrogens     geom
_atom_sites_solution_primary     direct
_atom_sites_solution_secondary     difmap
_refine_ls_shift/su_max     0.001
_refine_ls_shift/su_mean     0.000
_refine_diff_density_max     0.474
_refine_diff_density_min     -0.470
_refine_ls_extinction_method     none
_refine_ls_extinction_coef     ?
loop_
    _atom_type_symbol
    _atom_type_description
    _atom_type_scat_dispersion_real
    _atom_type_scat_dispersion_imag
    _atom_type_scat_source
    'C' 'C' 0.0033 0.0016
                         'International Tables Vol C Tables 4.2.6.8 and 6.1.1.4'
    'H' 'H' 0.0000 0.0000
                         'International Tables Vol C Tables 4.2.6.8 and 6.1.1.4'
    'O' 'O' 0.0106 0.0060
                         'International Tables Vol C Tables 4.2.6.8 and 6.1.1.4'
    'P' 'P' 0.1023 0.0942
                         'International Tables Vol C Tables 4.2.6.8 and 6.1.1.4'
    'Cl' 'Cl' 0.1484 0.1585
                         'International Tables Vol C Tables 4.2.6.8 and 6.1.1.4'
    'Fe' 'Fe' 0.3463 0.8444
                         'International Tables Vol C Tables 4.2.6.8 and 6.1.1.4'
_computing_data_collection     'SMART (Bruker, 2000)'
_computing_cell_refinement     'SAINT (Bruker, 2000)'
_computing_data_reduction     'SAINT (Bruker, 2000)'
_computing_structure_solution     'SHELXTL (Sheldrick, 2008)'
_computing_structure_refinement     'SHELXTL (Sheldrick, 2008)'
_computing_molecular_graphics     'SHELXTL (Sheldrick, 2008)'
_computing_publication_material     'SHELXTL (Sheldrick, 2008)'
loop_
    _atom_site_type_symbol
    _atom_site_label
    _atom_site_fract_x
    _atom_site_fract_y
    _atom_site_fract_z
    _atom_site_U_iso_or_equiv
    _atom_site_adp_type
    _atom_site_calc_flag
    _atom_site_refinement_flags
    _atom_site_occupancy
    _atom_site_disorder_assembly
    _atom_site_disorder_group
    Fe Fe1 0.5000 0.5000 0.0000 0.01036(8) Uani d S 1 . .
    Cl Cl1 0.31246(4) 0.50199(3) 0.12398(3) 0.01664(9) Uani d . 1 . .
    P P1 0.69987(4) 0.68781(3) 0.13091(3) 0.01216(9) Uani d . 1 . .
    P P2 0.40130(4) 0.65190(3) -0.11033(3) 0.01239(9) Uani d . 1 . .
    O O1 0.68912(15) 0.87217(12) 0.56263(11) 0.0248(2) Uani d . 1 . .
    O O2 1.34336(14) 0.95555(12) 0.22692(12) 0.0234(2) Uani d . 1 . .
    O O3 -0.07362(16) 0.74720(14) -0.34828(12) 0.0309(3) Uani d . 1 . .
    O O4 0.19987(17) 0.52861(13) -0.62339(12) 0.0335(3) Uani d . 1 . .
    C C1 0.70197(17) 0.82669(14) 0.03860(14) 0.0154(3) Uani d . 1 . .
    H H1A 0.7685 0.9149 0.0967 0.019 Uiso calc R 1 . .
    H H1B 0.7522 0.8142 -0.0332 0.019 Uiso calc R 1 . .
    C C2 0.52256(18) 0.82418(14) -0.01648(14) 0.0158(3) Uani d . 1 . .
    H H2A 0.5174 0.8919 -0.0741 0.019 Uiso calc R 1 . .
    H H2B 0.4763 0.8465 0.0554 0.019 Uiso calc R 1 . .
    C C3 0.65904(18) 0.75708(14) 0.28043(14) 0.0168(3) Uani d . 1 . .
    H H3A 0.5491 0.7722 0.2545 0.020 Uiso calc R 1 . .
    H H3B 0.6497 0.6867 0.3356 0.020 Uiso calc R 1 . .
    C C4 0.78515(19) 0.88863(15) 0.36498(15) 0.0206(3) Uani d . 1 . .
    H H4A 0.8880 0.8695 0.4096 0.025 Uiso calc R 1 . .
    H H4B 0.8144 0.9541 0.3078 0.025 Uiso calc R 1 . .
    C C5 0.7216(2) 0.95323(15) 0.46720(15) 0.0213(3) Uani d . 1 . .
    H H5A 0.8050 1.0417 0.5123 0.026 Uiso calc R 1 . .
    H H5B 0.6177 0.9709 0.4225 0.026 Uiso calc R 1 . .
    C C6 0.92139(17) 0.69512(14) 0.18114(14) 0.0166(3) Uani d . 1 . .
    H H6A 0.9467 0.6712 0.2690 0.020 Uiso calc R 1 . .
    H H6B 0.9368 0.6247 0.1202 0.020 Uiso calc R 1 . .
    C C7 1.04890(17) 0.83151(14) 0.18558(14) 0.0168(3) Uani d . 1 . .
    H H7A 1.0265 0.8555 0.0976 0.020 Uiso calc R 1 . .
    H H7B 1.0349 0.9028 0.2464 0.020 Uiso calc R 1 . .
    C C8 1.22756(18) 0.82938(15) 0.22905(15) 0.0192(3) Uani d . 1 . .
    H H8A 1.2522 0.8099 0.3188 0.023 Uiso calc R 1 . .
    H H8B 1.2409 0.7557 0.1706 0.023 Uiso calc R 1 . .
    C C9 0.18524(17) 0.65570(14) -0.13785(14) 0.0160(3) Uani d . 1 . .
    H H9A 0.1138 0.5890 -0.2176 0.019 Uiso calc R 1 . .
    H H9B 0.1454 0.6270 -0.0634 0.019 Uiso calc R 1 . .
    C C10 0.16433(19) 0.79529(15) -0.15321(16) 0.0204(3) Uani d . 1 . .
    H H10A 0.2110 0.8562 -0.0667 0.024 Uiso calc R 1 . .
    H H10B 0.2292 0.8347 -0.2114 0.024 Uiso calc R 1 . .
    C C11 -0.01607(19) 0.78978(15) -0.20895(16) 0.0215(3) Uani d . 1 . .
    H H11A -0.0872 0.7260 -0.1688 0.026 Uiso calc R 1 . .
    H H11B -0.0269 0.8808 -0.1860 0.026 Uiso calc R 1 . .
    C C12 0.43480(19) 0.67282(16) -0.27098(14) 0.0197(3) Uani d . 1 . .
    H H12A 0.4471 0.7684 -0.2800 0.024 Uiso calc R 1 . .
    H H12B 0.5416 0.6569 -0.2715 0.024 Uiso calc R 1 . .
    C C13 0.3005(3) 0.58188(19) -0.39026(16) 0.0370(5) Uani d . 1 . .
    H H13A 0.2926 0.4861 -0.3855 0.044 Uiso calc R 1 . .
    H H13B 0.1920 0.5936 -0.3886 0.044 Uiso calc R 1 . .
    C C14 0.3314(3) 0.6099(2) -0.51359(17) 0.0419(5) Uani d . 1 . .
    H H14A 0.3452 0.7069 -0.5168 0.050 Uiso calc R 1 . .
    H H14B 0.4365 0.5930 -0.5180 0.050 Uiso calc R 1 . .
    H H1O 0.758(3) 0.837(2) 0.583(2) 0.045(7) Uiso d . 1 . .
    H H2O 1.337(3) 1.004(2) 0.279(2) 0.031(6) Uiso d . 1 . .
    H H3O -0.109(3) 0.665(3) -0.364(3) 0.053(8) Uiso d . 1 . .
    H H4O 0.238(3) 0.531(3) -0.688(3) 0.059(8) Uiso d . 1 . .
loop_
    _atom_site_aniso_label
    _atom_site_aniso_U_11
    _atom_site_aniso_U_22
    _atom_site_aniso_U_33
    _atom_site_aniso_U_12
    _atom_site_aniso_U_13
    _atom_site_aniso_U_23
    Fe1 0.01193(14) 0.00882(13) 0.00954(13) 0.00263(10) 0.00279(10) 0.00068(10)
    Cl1 0.01817(17) 0.01714(17) 0.01571(17) 0.00498(13) 0.00786(13) 0.00194(12)
    P1 0.01309(17) 0.00982(16) 0.01179(17) 0.00240(13) 0.00236(13) 0.00038(12)
    P2 0.01403(17) 0.01074(17) 0.01157(17) 0.00349(13) 0.00256(13) 0.00212(13)
    O1 0.0274(6) 0.0288(6) 0.0194(6) 0.0108(5) 0.0071(5) 0.0024(5)
    O2 0.0183(5) 0.0214(6) 0.0274(6) 0.0007(4) 0.0093(5) -0.0008(5)
    O3 0.0328(7) 0.0297(7) 0.0267(6) 0.0113(5) -0.0006(5) 0.0082(5)
    O4 0.0410(7) 0.0356(7) 0.0143(6) -0.0014(6) 0.0085(5) -0.0019(5)
    C1 0.0158(7) 0.0116(6) 0.0159(7) 0.0016(5) 0.0022(5) 0.0025(5)
    C2 0.0178(7) 0.0111(6) 0.0163(7) 0.0037(5) 0.0022(5) 0.0018(5)
    C3 0.0192(7) 0.0155(7) 0.0136(6) 0.0034(5) 0.0048(5) -0.0009(5)
    C4 0.0207(7) 0.0189(7) 0.0173(7) 0.0020(6) 0.0045(6) -0.0038(6)
    C5 0.0256(8) 0.0191(7) 0.0166(7) 0.0064(6) 0.0042(6) -0.0024(6)
    C6 0.0146(7) 0.0135(7) 0.0197(7) 0.0040(5) 0.0023(5) 0.0017(5)
    C7 0.0149(7) 0.0148(7) 0.0192(7) 0.0037(5) 0.0037(5) 0.0023(5)
    C8 0.0152(7) 0.0175(7) 0.0223(7) 0.0038(5) 0.0039(6) 0.0002(6)
    C9 0.0155(7) 0.0134(6) 0.0183(7) 0.0050(5) 0.0029(5) 0.0033(5)
    C10 0.0186(7) 0.0146(7) 0.0275(8) 0.0063(6) 0.0040(6) 0.0057(6)
    C11 0.0205(7) 0.0176(7) 0.0275(8) 0.0087(6) 0.0053(6) 0.0053(6)
    C12 0.0220(7) 0.0227(7) 0.0154(7) 0.0067(6) 0.0057(6) 0.0075(6)
    C13 0.0521(12) 0.0281(9) 0.0166(8) -0.0088(8) 0.0096(8) 0.0009(7)
    C14 0.0450(11) 0.0479(12) 0.0166(8) -0.0061(9) 0.0030(8) 0.0052(8)
_geom_special_details
;
All esds (except the esd in the dihedral angle between two l.s. planes) are
estimated using the full covariance matrix. The cell esds are taken into
account individually in the estimation of esds in distances, angles and
torsion angles; correlations between esds in cell parameters are only used
when they are defined by crystal symmetry. An approximate (isotropic)
treatment of cell esds is used for estimating esds involving l.s. planes.
;
loop_
    _geom_bond_atom_site_label_1
    _geom_bond_atom_site_label_2
    _geom_bond_site_symmetry_2
    _geom_bond_distance
    _geom_bond_publ_flag
    Fe1 P1 2_665 2.2790(3) ?
    Fe1 P1 . 2.2790(3) y
    Fe1 P2 . 2.3008(3) y
    Fe1 P2 2_665 2.3008(3) ?
    Fe1 Cl1 2_665 2.3507(3) ?
    Fe1 Cl1 . 2.3507(3) y
    P1 C1 . 1.8383(14) ?
    P1 C3 . 1.8449(14) ?
    P1 C6 . 1.8496(14) ?
    P2 C9 . 1.8445(14) ?
    P2 C12 . 1.8452(15) ?
    P2 C2 . 1.8478(14) ?
    O1 C5 . 1.4287(19) ?
    O1 H1O . 0.79(3) ?
    O2 C8 . 1.4285(18) ?
    O2 H2O . 0.73(2) ?
    O3 C11 . 1.435(2) ?
    O3 H3O . 0.81(3) ?
    O4 C14 . 1.420(2) ?
    O4 H4O . 0.84(3) ?
    C1 C2 . 1.5212(19) ?
    C1 H1A . 0.9900 ?
    C1 H1B . 0.9900 ?
    C2 H2A . 0.9900 ?
    C2 H2B . 0.9900 ?
    C3 C4 . 1.528(2) ?
    C3 H3A . 0.9900 ?
    C3 H3B . 0.9900 ?
    C4 C5 . 1.521(2) ?
    C4 H4A . 0.9900 ?
    C4 H4B . 0.9900 ?
    C5 H5A . 0.9900 ?
    C5 H5B . 0.9900 ?
    C6 C7 . 1.5344(19) ?
    C6 H6A . 0.9900 ?
    C6 H6B . 0.9900 ?
    C7 C8 . 1.518(2) ?
    C7 H7A . 0.9900 ?
    C7 H7B . 0.9900 ?
    C8 H8A . 0.9900 ?
    C8 H8B . 0.9900 ?
    C9 C10 . 1.5360(19) ?
    C9 H9A . 0.9900 ?
    C9 H9B . 0.9900 ?
    C10 C11 . 1.521(2) ?
    C10 H10A . 0.9900 ?
    C10 H10B . 0.9900 ?
    C11 H11A . 0.9900 ?
    C11 H11B . 0.9900 ?
    C12 C13 . 1.520(2) ?
    C12 H12A . 0.9900 ?
    C12 H12B . 0.9900 ?
    C13 C14 . 1.459(2) ?
    C13 H13A . 0.9900 ?
    C13 H13B . 0.9900 ?
    C14 H14A . 0.9900 ?
    C14 H14B . 0.9900 ?
loop_
    _geom_angle_atom_site_label_1
    _geom_angle_atom_site_label_2
    _geom_angle_atom_site_label_3
    _geom_angle_site_symmetry_1
    _geom_angle_site_symmetry_3
    _geom_angle
    _geom_angle_publ_flag
    P1 Fe1 P1 2_665 . 180.0 ?
    P1 Fe1 P2 2_665 . 94.992(12) ?
    P1 Fe1 P2 . . 85.008(12) y
    P1 Fe1 P2 2_665 2_665 85.008(12) ?
    P1 Fe1 P2 . 2_665 94.992(12) ?
    P2 Fe1 P2 . 2_665 180.0 ?
    P1 Fe1 Cl1 2_665 2_665 93.761(12) ?
    P1 Fe1 Cl1 . 2_665 86.239(12) ?
    P2 Fe1 Cl1 . 2_665 91.646(12) ?
    P2 Fe1 Cl1 2_665 2_665 88.354(12) ?
    P1 Fe1 Cl1 2_665 . 86.239(12) ?
    P1 Fe1 Cl1 . . 93.761(12) ?
    P2 Fe1 Cl1 . . 88.354(12) ?
    P2 Fe1 Cl1 2_665 . 91.646(12) ?
    Cl1 Fe1 Cl1 2_665 . 180.0 ?
    C1 P1 C3 . . 101.59(7) ?
    C1 P1 C6 . . 102.93(7) ?
    C3 P1 C6 . . 105.40(7) ?
    C1 P1 Fe1 . . 106.37(5) ?
    C3 P1 Fe1 . . 116.80(5) ?
    C6 P1 Fe1 . . 121.13(5) ?
    C9 P2 C12 . . 101.59(7) ?
    C9 P2 C2 . . 101.99(6) ?
    C12 P2 C2 . . 99.55(7) ?
    C9 P2 Fe1 . . 122.82(5) ?
    C12 P2 Fe1 . . 119.70(5) ?
    C2 P2 Fe1 . . 107.56(5) ?
    C5 O1 H1O . . 110.5(18) ?
    C8 O2 H2O . . 104.6(17) ?
    C11 O3 H3O . . 107.7(19) ?
    C14 O4 H4O . . 106.7(19) ?
    C2 C1 P1 . . 107.68(9) ?
    C2 C1 H1A . . 110.2 ?
    P1 C1 H1A . . 110.2 ?
    C2 C1 H1B . . 110.2 ?
    P1 C1 H1B . . 110.2 ?
    H1A C1 H1B . . 108.5 ?
    C1 C2 P2 . . 107.90(9) ?
    C1 C2 H2A . . 110.1 ?
    P2 C2 H2A . . 110.1 ?
    C1 C2 H2B . . 110.1 ?
    P2 C2 H2B . . 110.1 ?
    H2A C2 H2B . . 108.4 ?
    C4 C3 P1 . . 117.88(10) ?
    C4 C3 H3A . . 107.8 ?
    P1 C3 H3A . . 107.8 ?
    C4 C3 H3B . . 107.8 ?
    P1 C3 H3B . . 107.8 ?
    H3A C3 H3B . . 107.2 ?
    C5 C4 C3 . . 113.34(13) ?
    C5 C4 H4A . . 108.9 ?
    C3 C4 H4A . . 108.9 ?
    C5 C4 H4B . . 108.9 ?
    C3 C4 H4B . . 108.9 ?
    H4A C4 H4B . . 107.7 ?
    O1 C5 C4 . . 113.85(13) ?
    O1 C5 H5A . . 108.8 ?
    C4 C5 H5A . . 108.8 ?
    O1 C5 H5B . . 108.8 ?
    C4 C5 H5B . . 108.8 ?
    H5A C5 H5B . . 107.7 ?
    C7 C6 P1 . . 116.21(10) ?
    C7 C6 H6A . . 108.2 ?
    P1 C6 H6A . . 108.2 ?
    C7 C6 H6B . . 108.2 ?
    P1 C6 H6B . . 108.2 ?
    H6A C6 H6B . . 107.4 ?
    C8 C7 C6 . . 112.88(12) ?
    C8 C7 H7A . . 109.0 ?
    C6 C7 H7A . . 109.0 ?
    C8 C7 H7B . . 109.0 ?
    C6 C7 H7B . . 109.0 ?
    H7A C7 H7B . . 107.8 ?
    O2 C8 C7 . . 111.79(12) ?
    O2 C8 H8A . . 109.3 ?
    C7 C8 H8A . . 109.3 ?
    O2 C8 H8B . . 109.3 ?
    C7 C8 H8B . . 109.3 ?
    H8A C8 H8B . . 107.9 ?
    C10 C9 P2 . . 114.10(10) ?
    C10 C9 H9A . . 108.7 ?
    P2 C9 H9A . . 108.7 ?
    C10 C9 H9B . . 108.7 ?
    P2 C9 H9B . . 108.7 ?
    H9A C9 H9B . . 107.6 ?
    C11 C10 C9 . . 113.31(12) ?
    C11 C10 H10A . . 108.9 ?
    C9 C10 H10A . . 108.9 ?
    C11 C10 H10B . . 108.9 ?
    C9 C10 H10B . . 108.9 ?
    H10A C10 H10B . . 107.7 ?
    O3 C11 C10 . . 112.15(13) ?
    O3 C11 H11A . . 109.2 ?
    C10 C11 H11A . . 109.2 ?
    O3 C11 H11B . . 109.2 ?
    C10 C11 H11B . . 109.2 ?
    H11A C11 H11B . . 107.9 ?
    C13 C12 P2 . . 116.73(11) ?
    C13 C12 H12A . . 108.1 ?
    P2 C12 H12A . . 108.1 ?
    C13 C12 H12B . . 108.1 ?
    P2 C12 H12B . . 108.1 ?
    H12A C12 H12B . . 107.3 ?
    C14 C13 C12 . . 113.40(15) ?
    C14 C13 H13A . . 108.9 ?
    C12 C13 H13A . . 108.9 ?
    C14 C13 H13B . . 108.9 ?
    C12 C13 H13B . . 108.9 ?
    H13A C13 H13B . . 107.7 ?
    O4 C14 C13 . . 112.24(16) ?
    O4 C14 H14A . . 109.2 ?
    C13 C14 H14A . . 109.2 ?
    O4 C14 H14B . . 109.2 ?
    C13 C14 H14B . . 109.2 ?
    H14A C14 H14B . . 107.9 ?
loop_
    _geom_torsion_atom_site_label_1
    _geom_torsion_atom_site_label_2
    _geom_torsion_atom_site_label_3
    _geom_torsion_atom_site_label_4
    _geom_torsion_site_symmetry_1
    _geom_torsion_site_symmetry_2
    _geom_torsion_site_symmetry_3
    _geom_torsion_site_symmetry_4
    _geom_torsion
    _geom_torsion_publ_flag
    P2 Fe1 P1 C1 . . . . -18.86(5) ?
    P2 Fe1 P1 C1 2_665 . . . 161.14(5) ?
    Cl1 Fe1 P1 C1 2_665 . . . 73.13(5) ?
    Cl1 Fe1 P1 C1 . . . . -106.87(5) ?
    P2 Fe1 P1 C3 . . . . 93.66(5) ?
    P2 Fe1 P1 C3 2_665 . . . -86.34(5) ?
    Cl1 Fe1 P1 C3 2_665 . . . -174.36(5) ?
    Cl1 Fe1 P1 C3 . . . . 5.64(5) ?
    P1 Fe1 P1 C6 2_665 . . .  12E1(10)
                                      ?
    P2 Fe1 P1 C6 . . . . -135.60(6) ?
    P2 Fe1 P1 C6 2_665 . . . 44.40(6) ?
    Cl1 Fe1 P1 C6 2_665 . . . -43.61(6) ?
    Cl1 Fe1 P1 C6 . . . . 136.39(6) ?
    P1 Fe1 P2 C9 2_665 . . . 55.49(6) ?
    P1 Fe1 P2 C9 . . . . -124.51(6) ?
    Cl1 Fe1 P2 C9 2_665 . . . 149.41(6) ?
    Cl1 Fe1 P2 C9 . . . . -30.59(6) ?
    P1 Fe1 P2 C12 2_665 . . . -74.53(6) ?
    P1 Fe1 P2 C12 . . . . 105.47(6) ?
    Cl1 Fe1 P2 C12 2_665 . . . 19.39(6) ?
    Cl1 Fe1 P2 C12 . . . . -160.61(6) ?
    P1 Fe1 P2 C2 2_665 . . . 173.09(5) ?
    P1 Fe1 P2 C2 . . . . -6.91(5) ?
    Cl1 Fe1 P2 C2 2_665 . . . -92.99(5) ?
    Cl1 Fe1 P2 C2 . . . . 87.01(5) ?
    C3 P1 C1 C2 . . . . -74.99(10) ?
    C6 P1 C1 C2 . . . . 176.02(9) ?
    Fe1 P1 C1 C2 . . . . 47.68(10) ?
    P1 C1 C2 P2 . . . . -54.31(11) ?
    C9 P2 C2 C1 . . . . 168.04(10) ?
    C12 P2 C2 C1 . . . . -87.83(10) ?
    Fe1 P2 C2 C1 . . . . 37.63(10) ?
    C1 P1 C3 C4 . . . . -60.57(12) ?
    C6 P1 C3 C4 . . . . 46.50(13) ?
    Fe1 P1 C3 C4 . . . . -175.77(9) ?
    P1 C3 C4 C5 . . . . 166.97(11) ?
    C3 C4 C5 O1 . . . . 63.80(17) ?
    C1 P1 C6 C7 . . . . 22.64(12) ?
    C3 P1 C6 C7 . . . . -83.45(12) ?
    Fe1 P1 C6 C7 . . . . 141.10(9) ?
    P1 C6 C7 C8 . . . . 179.38(10) ?
    C6 C7 C8 O2 . . . . 177.46(12) ?
    C12 P2 C9 C10 . . . . -69.66(12) ?
    C2 P2 C9 C10 . . . . 32.86(12) ?
    Fe1 P2 C9 C10 . . . . 153.12(9) ?
    P2 C9 C10 C11 . . . . 165.53(11) ?
    C9 C10 C11 O3 . . . . -80.07(16) ?
    C9 P2 C12 C13 . . . . -48.66(15) ?
    C2 P2 C12 C13 . . . . -153.12(14) ?
    Fe1 P2 C12 C13 . . . . 90.26(14) ?
    P2 C12 C13 C14 . . . . 176.65(16) ?
    C12 C13 C14 O4 . . . . -176.86(17) ?
loop_
    _geom_hbond_atom_site_label_D
    _geom_hbond_atom_site_label_H
    _geom_hbond_atom_site_label_A
    _geom_hbond_site_symmetry_A
    _geom_hbond_distance_DH
    _geom_hbond_distance_HA
    _geom_hbond_distance_DA
    _geom_hbond_angle_DHA
    O1 H1O O3 1_656 0.79(3) 1.98(3) 2.7660(18) 174(3)
    O2 H2O O1 2_776 0.73(2) 2.12(2) 2.8548(17) 174(2)
    O3 H3O O4 2_564 0.81(3) 1.93(3) 2.7370(19) 171(3)
    O4 H4O Cl1 1_554 0.84(3) 2.28(3) 3.1150(13) 171(3)
data_global
_journal_date_recd_electronic     2010-05-05
_journal_date_accepted     2010-05-13
_journal_name_full     'Acta Crystallographica, Section E'
_journal_year     2010
_journal_volume     66
_journal_issue      6
_journal_page_first     m678
_journal_page_last     m678
_journal_paper_category     QM
_journal_coeditor_code     HB5437
_publ_contact_author_name     'David R Tyler'
_publ_contact_author_address
;Department of Chemistry
University of Oregon
Eugene, Oregon 97403
;
_publ_contact_author_email     dtyler@uoregon.edu
_publ_contact_author_phone     '541 346 4649'
_publ_section_title
;
Bis{1,2-bis[bis(3-hydroxypropyl)phosphino]ethane}dichloridoiron(II)
;
loop_
    _publ_author_name
    _publ_author_footnote
    _publ_author_address
    'Crossland, Justin L.' .
;
Department of Chemistry
1253 University of Oregon
Eugene, Oregon 97403-1253, USA
;
    'Zakharov, Lev N.' .
;
Department of Chemistry
1253 University of Oregon
Eugene, Oregon 97403-1253, USA
;
    'Tyler, David R.' .
;
Department of Chemistry
1253 University of Oregon
Eugene, Oregon 97403-1253, USA
;
