# Supplementary material for: Bis{1,2-bis­[bis­(3-hydroxy­prop­yl)phosphino]ethane}dichloridoiron(II)
Source: Acta Crystallogr Sect E Struct Rep Online. 2010 May 22;66(Pt 6):m678. doi: 10.1107/S160053681001768X (PMC2979366; doi:10.1107/S160053681001768X)
Supplement: Supplementary file 2 [file e-66-0m678-Isup2.hkl]

# 
# h,k,l, Fc-squared, Fo-squared, sigma(Fo-squared) and status flag 
# 
data_I
_shelx_title ' just8 in P-1' 
_shelx_refln_list_code          4 
_shelx_F_calc_maximum      113.02 
_exptl_crystal_F_000       416.00 
_reflns_d_resolution_high  0.7828 
 
loop_ 
 _symmetry_equiv_pos_as_xyz 
 'x, y, z' 
 '-x, -y, -z' 
 
_cell_length_a     8.7120 
_cell_length_b    10.4252 
_cell_length_c    10.7441 
_cell_angle_alpha  96.086 
_cell_angle_beta  104.215 
_cell_angle_gamma 105.860 
 
_shelx_F_squared_multiplier     1.000 
 
loop_ 
 _refln_index_h 
 _refln_index_k 
 _refln_index_l 
 _refln_F_squared_calc 
 _refln_F_squared_meas 
 _refln_F_squared_sigma 
 _refln_observed_status 
   1   0   0     3329.03     3100.33     31.45 o 
   2   0   0     2739.09     2812.04     38.82 o 
   3   0   0     2003.83     2133.91     30.75 o 
   4   0   0      536.06      568.19      6.61 o 
   5   0   0     1476.27     1484.21     14.37 o 
   6   0   0      720.73      687.71      8.47 o 
   7   0   0       12.75       11.66      2.40 o 
   8   0   0      540.72      511.41      9.56 o 
   9   0   0      119.63      140.01      4.76 o 
  10   0   0      767.54      797.09     17.71 o 
 -10   1   0      635.64      642.49     12.36 o 
  -9   1   0       23.69       23.43      2.27 o 
  -8   1   0        3.25        3.77      2.63 o 
  -7   1   0      202.86      217.14      5.48 o 
  -6   1   0     1573.29     1600.09     23.68 o 
  -5   1   0      811.28      740.74      7.40 o 
  -4   1   0     3564.93     3825.60     46.57 o 
  -3   1   0       10.31        7.49      0.37 o 
  -2   1   0       35.83       40.43      0.90 o 
  -1   1   0     3334.49     3074.41     46.34 o 
   0   1   0     3175.70     2778.46     28.23 o 
   1   1   0     1100.60     1167.05     16.62 o 
   2   1   0       77.71       72.37      1.40 o 
   3   1   0      471.62      482.09      5.80 o 
   4   1   0     3268.59     3371.20     28.86 o 
   5   1   0      176.60      170.41      2.56 o 
   6   1   0      109.20      108.38      3.31 o 
   7   1   0      233.47      225.24      5.41 o 
   8   1   0      203.17      202.88      5.52 o 
   9   1   0      216.94      222.09      7.18 o 
 -10   2   0       64.82       56.98      3.39 o 
  -9   2   0       28.36       30.71      2.36 o 
  -8   2   0      246.91      280.75      5.20 o 
  -7   2   0      360.94      396.59      5.97 o 
  -6   2   0     1031.09     1038.82     11.92 o 
  -5   2   0      496.51      454.38      5.93 o 
  -4   2   0       94.36      106.31      2.08 o 
  -3   2   0       36.92       35.18      1.02 o 
  -2   2   0     4996.48     4721.36     39.63 o 
  -1   2   0        6.85       11.21      0.39 o 
   0   2   0      268.85      252.05      2.52 o 
   1   2   0     7486.89     6796.75     71.96 o 
   2   2   0      151.26      188.56      3.51 o 
   3   2   0      216.67      180.48      4.44 o 
   4   2   0     1419.41     1438.83     13.10 o 
   5   2   0      270.46      283.62      4.57 o 
   6   2   0      511.75      521.66      7.36 o 
   7   2   0       43.79       45.49      2.36 o 
   8   2   0        2.59        2.98      0.94 o 
   9   2   0       43.59       42.96      2.90 o 
 -10   3   0        0.75       -0.17      0.89 o 
  -9   3   0        1.68        3.07      0.93 o 
  -8   3   0       16.29       28.98      2.05 o 
  -7   3   0      219.46      220.51      4.11 o 
  -6   3   0     1726.99     1773.13     18.79 o 
  -5   3   0     1139.07     1196.49     15.38 o 
  -4   3   0     6889.82     6758.99     68.06 o 
  -3   3   0        1.31        0.73      0.52 o 
  -2   3   0      257.66      270.45      4.75 o 
  -1   3   0     1324.73     1368.68     11.92 o 
   0   3   0     1249.75     1409.31     14.72 o 
   1   3   0      659.62      671.79      6.28 o 
   2   3   0      198.93      232.59      3.42 o 
   3   3   0     1570.35     1607.66     17.02 o 
   4   3   0      553.24      512.46      6.80 o 
   5   3   0      358.43      353.85      5.49 o 
   6   3   0      820.35      822.20     12.87 o 
   7   3   0      524.75      540.21     11.36 o 
   8   3   0       58.73       58.42      2.96 o 
   9   3   0       54.53       51.28      4.07 o 
 -10   4   0        0.41        0.67      0.83 o 
  -9   4   0       80.04       75.05      3.24 o 
  -8   4   0        4.13        3.79      0.89 o 
  -7   4   0       48.80       48.85      1.78 o 
  -6   4   0      388.52      397.46      5.76 o 
  -5   4   0     1000.94     1050.78     13.54 o 
  -4   4   0     1696.04     1825.61     16.21 o 
  -3   4   0      933.93      988.01      9.16 o 
  -2   4   0     1578.12     1662.85     14.59 o 
  -1   4   0      805.96      825.79      7.67 o 
   0   4   0      333.11      399.53      4.16 o 
   1   4   0     1204.98     1246.33     11.24 o 
   2   4   0      228.26      257.52      3.96 o 
   3   4   0      576.66      599.13      7.62 o 
   4   4   0       52.12       52.91      3.25 o 
   5   4   0     1398.22     1336.92     15.43 o 
   6   4   0     1121.17     1123.15     16.64 o 
   7   4   0      294.26      295.02     12.43 o 
   8   4   0        0.29        0.68      0.73 o 
 -10   5   0      599.28      590.52      9.16 o 
  -9   5   0        8.64       10.50      1.19 o 
  -8   5   0      672.95      700.76      9.54 o 
  -7   5   0      206.15      205.14      4.00 o 
  -6   5   0       50.16       54.66      2.01 o 
  -5   5   0     2869.58     2887.55     28.99 o 
  -4   5   0     1089.80     1161.32     12.62 o 
  -3   5   0      748.08      784.65      7.66 o 
  -2   5   0      156.18      183.76      2.50 o 
  -1   5   0      811.72      941.21      8.85 o 
   0   5   0     1946.52     2009.17     17.63 o 
   1   5   0      661.05      609.08      6.12 o 
   2   5   0       50.74       57.59      2.49 o 
   3   5   0      804.14      753.18      9.37 o 
   4   5   0        4.33        3.32      0.65 o 
   5   5   0      383.24      367.22      8.76 o 
   6   5   0      651.43      607.30     19.26 o 
   7   5   0      231.79      214.93      7.72 o 
   8   5   0        2.13        1.52      0.91 o 
 -10   6   0      701.13      720.41     10.58 o 
  -9   6   0        3.68        5.32      0.91 o 
  -8   6   0      139.54      132.31      3.33 o 
  -7   6   0       10.19        7.93      0.94 o 
  -6   6   0      309.58      309.08      6.86 o 
  -5   6   0       41.17       28.35      1.28 o 
  -4   6   0       49.62       43.86      1.18 o 
  -3   6   0       57.92       76.68      1.58 o 
  -2   6   0      196.06      176.36      3.05 o 
  -1   6   0     4885.75     4884.12     41.36 o 
   0   6   0     5009.51     4930.26     44.92 o 
   1   6   0       96.31       91.12      2.29 o 
   2   6   0      149.15      147.22      3.04 o 
   3   6   0       12.22        9.25      0.96 o 
   4   6   0      487.02      466.21      7.03 o 
   5   6   0      457.91      454.79      7.29 o 
   6   6   0       57.77       48.45      2.20 o 
   7   6   0       24.49       28.52      4.17 o 
 -10   7   0      515.83      533.37     10.55 o 
  -9   7   0       55.49       61.85      2.40 o 
  -8   7   0        5.58        6.68      0.95 o 
  -7   7   0       22.57       24.13      1.89 o 
  -6   7   0     2221.24     2179.00     23.03 o 
  -5   7   0       14.92       19.34      1.18 o 
  -4   7   0      370.42      378.15      4.66 o 
  -3   7   0       44.31       61.40      1.51 o 
  -2   7   0      461.08      457.42      5.28 o 
  -1   7   0      383.43      344.02      4.27 o 
   0   7   0     1496.60     1588.37     14.68 o 
   1   7   0     1007.71     1003.88     11.83 o 
   2   7   0       17.55       15.56      1.14 o 
   3   7   0      341.27      338.03      5.66 o 
   4   7   0      306.35      308.90      5.58 o 
   5   7   0       28.36       30.84      2.49 o 
   6   7   0       98.21      102.01      3.31 o 
 -10   8   0        0.67        1.26      0.92 o 
  -9   8   0      166.82      176.59      5.19 o 
  -8   8   0      386.08      376.14      6.47 o 
  -7   8   0      619.62      607.84      8.61 o 
  -6   8   0      138.31      137.15      3.20 o 
  -5   8   0       87.46       83.92      2.32 o 
  -4   8   0      304.46      298.67      4.75 o 
  -3   8   0       17.04       22.07      1.04 o 
  -2   8   0       29.71       25.10      1.06 o 
  -1   8   0       11.37        9.27      0.71 o 
   0   8   0       54.80       56.34      1.85 o 
   1   8   0      561.81      576.31      8.52 o 
   2   8   0      271.09      290.02      5.15 o 
   3   8   0      237.43      229.57      6.42 o 
   4   8   0      182.60      189.58      4.34 o 
   5   8   0        8.97        9.99      1.23 o 
   6   8   0      137.87      146.35      4.97 o 
  -9   9   0      197.04      209.30      4.82 o 
  -8   9   0      138.59      138.03      3.69 o 
  -7   9   0      257.18      242.91      4.81 o 
  -6   9   0      307.78      305.90      5.34 o 
  -5   9   0     1123.65     1177.23     13.77 o 
  -4   9   0      370.05      352.39      5.54 o 
  -3   9   0        1.78        0.45      0.36 o 
  -2   9   0      112.16      115.76      2.79 o 
  -1   9   0        8.89       10.97      1.01 o 
   0   9   0      206.93      212.61      4.14 o 
   1   9   0      544.45      571.63      8.14 o 
   2   9   0      149.78      153.87      3.70 o 
   3   9   0        0.65        1.67      0.73 o 
   4   9   0      181.01      173.71      5.07 o 
   5   9   0      703.25      757.76     19.28 o 
  -9  10   0       17.49       20.27      2.21 o 
  -8  10   0       11.52       11.44      1.64 o 
  -7  10   0       36.25       44.08      2.06 o 
  -6  10   0      789.16      787.55     10.46 o 
  -5  10   0     1100.28     1152.57     13.83 o 
  -4  10   0     1337.34     1353.51     24.86 o 
  -3  10   0      124.11      135.34      3.27 o 
  -2  10   0        6.31        4.74      0.75 o 
  -1  10   0       64.54       65.40      2.21 o 
   0  10   0      153.70      156.55      3.66 o 
   1  10   0      191.58      180.66      4.33 o 
   2  10   0       17.65       22.01      1.66 o 
   3  10   0       46.47       46.18      3.24 o 
   4  10   0       60.33       56.35      5.68 o 
  -8  11   0      309.71      301.05     11.05 o 
  -7  11   0       98.48       91.63      5.48 o 
  -6  11   0      219.11      194.94      7.92 o 
  -5  11   0     1738.39     1786.42     35.64 o 
  -4  11   0      213.03      227.94      5.69 o 
  -3  11   0       83.98       86.70      3.39 o 
  -2  11   0        3.35        2.78      0.96 o 
  -1  11   0      528.80      533.33     10.36 o 
   0  11   0      679.23      655.52     20.59 o 
   1  11   0       23.35       24.79      2.33 o 
   2  11   0      170.56      177.15      7.56 o 
  -7  12   0       19.66       19.17      3.16 o 
  -6  12   0       39.67       39.55      3.97 o 
  -5  12   0      144.20      151.78      6.91 o 
   1  12   0       24.26       20.16      3.37 o 
   1 -13   1      513.19      531.94     16.59 o 
   2 -13   1      279.34      267.77     10.62 o 
  -1 -12   1       59.67       61.30      5.38 o 
   0 -12   1     1374.64     1462.59     33.71 o 
   1 -12   1     1185.71     1237.10     29.08 o 
   2 -12   1       42.14       41.18      4.08 o 
   5 -12   1      402.70      406.29     12.50 o 
   6 -12   1      105.66      113.14      6.16 o 
   7 -12   1        0.89        1.66      1.42 o 
  -3 -11   1       44.46       39.57      2.90 o 
  -2 -11   1       95.11      104.49      4.08 o 
  -1 -11   1       52.56       46.81      2.69 o 
   0 -11   1      352.77      364.35      8.05 o 
   1 -11   1      284.46      293.35      6.79 o 
   2 -11   1       95.15       88.49      3.41 o 
   3 -11   1      162.06      161.75      4.62 o 
   4 -11   1       32.73       34.83      2.22 o 
   5 -11   1      116.38      125.04      5.68 o 
   6 -11   1       18.98       19.16      2.50 o 
   7 -11   1        0.90        2.61      0.91 o 
   8 -11   1      145.61      154.72      7.02 o 
  -4 -10   1       31.51       33.00      2.79 o 
  -3 -10   1        0.20        0.66      0.61 o 
  -2 -10   1       76.43       81.26      2.75 o 
  -1 -10   1        0.71        1.10      0.57 o 
   0 -10   1      473.83      476.69      7.27 o 
   1 -10   1       34.94       37.61      1.71 o 
   2 -10   1      294.27      331.12      5.58 o 
   3 -10   1       61.20       61.22      2.06 o 
   4 -10   1     1137.12     1134.02     16.58 o 
   5 -10   1      353.03      343.69      7.22 o 
   6 -10   1      180.60      192.85      5.24 o 
   7 -10   1        4.33        7.04      1.75 o 
   8 -10   1       32.11       35.87      6.73 o 
   9 -10   1        7.32        7.75      1.41 o 
  -5  -9   1      275.29      267.14      5.73 o 
  -4  -9   1       61.65       62.07      2.53 o 
  -3  -9   1      116.54      112.88      3.41 o 
  -2  -9   1       98.92      110.16      3.65 o 
  -1  -9   1       29.63       29.24      2.04 o 
   0  -9   1       35.28       28.35      2.27 o 
   1  -9   1      231.59      248.91      4.57 o 
   2  -9   1       17.59       24.81      1.36 o 
   3  -9   1      134.25      140.59      3.76 o 
   4  -9   1      898.09      858.96     10.52 o 
   5  -9   1      191.32      185.70      3.80 o 
   6  -9   1      509.69      522.91      7.68 o 
   7  -9   1      406.16      412.05      6.72 o 
   8  -9   1      199.13      192.59      7.54 o 
   9  -9   1       52.89       47.25      6.07 o 
  -6  -8   1       57.84       62.03      2.67 o 
  -5  -8   1       76.77       75.13      2.77 o 
  -4  -8   1      926.13      953.12     12.56 o 
  -3  -8   1      637.92      628.76      8.97 o 
  -2  -8   1      120.98      130.30      3.13 o 
  -1  -8   1       23.08       26.38      1.42 o 
   0  -8   1      353.34      371.12      8.20 o 
   1  -8   1      373.33      385.88      4.80 o 
   2  -8   1        0.54        1.66      0.72 o 
   3  -8   1       18.94       22.50      1.03 o 
   4  -8   1      203.70      189.47      3.59 o 
   5  -8   1      381.02      382.40      7.54 o 
   6  -8   1     1165.94     1169.96     15.28 o 
   7  -8   1      664.70      666.04      9.24 o 
   8  -8   1      140.79      135.76      4.25 o 
   9  -8   1      110.14      110.17      3.32 o 
  -7  -7   1      109.58      107.30      3.55 o 
  -6  -7   1       41.65       40.04      2.22 o 
  -5  -7   1      316.47      315.30      5.88 o 
  -4  -7   1     1139.93     1127.88     13.92 o 
  -3  -7   1       76.69       81.98      2.43 o 
  -2  -7   1       23.74       26.38      1.40 o 
  -1  -7   1        0.89        0.46      0.36 o 
   0  -7   1     3310.64     3207.50     27.88 o 
   1  -7   1     1044.18     1034.00     10.06 o 
   2  -7   1        3.83        1.70      0.38 o 
   3  -7   1     1196.91     1206.71     11.58 o 
   4  -7   1      747.06      726.25      7.66 o 
   5  -7   1      920.46      920.43     10.96 o 
   6  -7   1     1494.48     1531.80     17.07 o 
   7  -7   1      806.24      817.63     10.60 o 
   8  -7   1       28.76       27.99      2.46 o 
   9  -7   1        7.30       11.53      1.27 o 
  10  -7   1      182.84      192.36      5.27 o 
  -7  -6   1       76.37       76.09      2.83 o 
  -6  -6   1      120.18      124.44      3.45 o 
  -5  -6   1      438.44      455.71      7.15 o 
  -4  -6   1      370.07      340.69      5.64 o 
  -3  -6   1      119.98      101.91      2.58 o 
  -2  -6   1        0.41        2.09      1.44 o 
  -1  -6   1       73.32       64.57      2.14 o 
   0  -6   1     7899.58     7526.90     62.97 o 
   1  -6   1     1434.09     1363.91     12.53 o 
   2  -6   1       15.34       14.71      0.86 o 
   3  -6   1      337.82      355.68      4.24 o 
   4  -6   1      190.06      170.53      2.59 o 
   5  -6   1      236.96      251.39      4.19 o 
   6  -6   1      192.67      206.01      4.69 o 
   7  -6   1        2.28        3.60      0.66 o 
   8  -6   1       63.59       65.06      2.33 o 
   9  -6   1      519.46      592.94      8.97 o 
  10  -6   1      774.57      802.22     11.45 o 
  -8  -5   1       12.63       15.08      2.33 o 
  -7  -5   1       11.01       12.09      1.62 o 
  -6  -5   1      693.45      719.97     10.02 o 
  -5  -5   1      873.21      911.22     11.58 o 
  -4  -5   1      501.67      469.16      7.79 o 
  -3  -5   1      212.07      233.03      3.99 o 
  -2  -5   1       72.28       91.73      2.78 o 
  -1  -5   1     2465.34     2502.80     21.70 o 
   0  -5   1     2175.99     2002.90     20.47 o 
   1  -5   1     4875.68     4670.01     39.37 o 
   2  -5   1        3.09        4.23      0.76 o 
   3  -5   1       42.95       65.83      1.35 o 
   4  -5   1      287.67      237.95      3.09 o 
   5  -5   1       15.22       15.67      1.24 o 
   6  -5   1      122.31      155.20      3.21 o 
   7  -5   1        1.81        2.31      0.56 o 
   8  -5   1       30.90       34.27      1.78 o 
   9  -5   1        2.25        4.17      1.39 o 
  10  -5   1      140.55      159.36      4.16 o 
  -8  -4   1       42.79       39.30      3.49 o 
  -7  -4   1      190.79      186.52      5.22 o 
  -6  -4   1      361.04      351.23      5.93 o 
  -5  -4   1       98.97      102.95      2.67 o 
  -4  -4   1       37.20       51.33      1.70 o 
  -3  -4   1       96.02       96.05      2.21 o 
  -2  -4   1       84.76      145.89      2.65 o 
  -1  -4   1      102.24      111.55      1.63 o 
   0  -4   1       64.81       52.00      1.18 o 
   1  -4   1     6491.23     6302.84     52.47 o 
   2  -4   1      688.30      749.66      7.12 o 
   3  -4   1      608.03      553.66      5.62 o 
   4  -4   1      997.78      996.70      9.41 o 
   5  -4   1      317.75      340.65      6.07 o 
   6  -4   1       37.95       58.84      2.04 o 
   7  -4   1       46.27       36.85      2.00 o 
   8  -4   1        0.67        0.60      0.51 o 
   9  -4   1      161.56      161.48      3.94 o 
  10  -4   1        4.89        7.37      1.39 o 
  -9  -3   1      163.97      161.74      5.35 o 
  -8  -3   1      228.00      234.54      6.15 o 
  -7  -3   1       46.07       45.98      2.61 o 
  -6  -3   1      666.63      655.15      8.85 o 
  -5  -3   1      159.53      168.57      3.38 o 
  -4  -3   1     1535.95     1534.24     16.60 o 
  -3  -3   1      198.16      180.69      3.04 o 
  -2  -3   1      895.16      986.02     10.70 o 
  -1  -3   1     1943.60     2022.46     17.36 o 
   0  -3   1     1052.92     1118.04      9.88 o 
   1  -3   1     2620.02     2577.91     21.83 o 
   2  -3   1     1716.57     1832.21     24.73 o 
   3  -3   1     1099.14     1275.68     11.45 o 
   4  -3   1      627.48      628.57      7.51 o 
   5  -3   1     1494.37     1502.96     17.23 o 
   6  -3   1      640.04      634.01      9.93 o 
   7  -3   1      813.04      898.82     11.06 o 
   8  -3   1       21.14       22.23      1.49 o 
   9  -3   1      199.78      180.98      5.26 o 
  10  -3   1       95.91       87.59      3.82 o 
  -9  -2   1      221.02      216.49     11.05 o 
  -8  -2   1        0.64        2.98      0.95 o 
  -7  -2   1      298.99      291.52      6.43 o 
  -6  -2   1       35.35       35.13      2.47 o 
  -5  -2   1     4303.48     4143.91     41.49 o 
  -4  -2   1     2640.15     2813.32     41.86 o 
  -3  -2   1      817.22      833.97      7.81 o 
  -2  -2   1       95.74       92.65      1.28 o 
  -1  -2   1     6745.10     6075.82     70.90 o 
   0  -2   1     2798.93     2738.09     22.97 o 
   1  -2   1     8800.41     6994.81     76.83 o 
   2  -2   1     6292.04     5958.51     73.29 o 
   3  -2   1     1318.46     1346.83     11.98 o 
   4  -2   1      630.78      747.03      7.25 o 
   5  -2   1      504.20      470.43      7.65 o 
   6  -2   1     2639.60     2669.96     27.20 o 
   7  -2   1     1554.11     1688.24     18.49 o 
   8  -2   1       87.95       78.01      3.14 o 
   9  -2   1      276.31      292.52      7.13 o 
  10  -2   1        3.28        1.04      1.33 o 
 -10  -1   1      258.69      252.34      6.95 o 
  -9  -1   1       74.87       73.98      3.40 o 
  -8  -1   1      129.74      125.94      6.96 o 
  -7  -1   1       51.64       50.75      2.74 o 
  -6  -1   1       73.65       70.41      1.98 o 
  -5  -1   1     2066.28     2150.25     19.12 o 
  -4  -1   1     1183.00     1292.21     11.78 o 
  -3  -1   1      296.11      340.22      3.61 o 
  -2  -1   1     1090.64     1111.10     10.33 o 
  -1  -1   1     2150.22     2155.01     20.57 o 
   0  -1   1     2810.34     2719.88     26.41 o 
   1  -1   1      510.26      575.38      7.98 o 
   2  -1   1     1310.58     1430.30     12.42 o 
   3  -1   1     4673.59     4862.53     43.60 o 
   4  -1   1      116.22      107.90      1.73 o 
   5  -1   1     2037.17     2149.52     19.12 o 
   6  -1   1     1719.38     1759.15     22.95 o 
   7  -1   1      641.29      629.14      8.36 o 
   8  -1   1       17.50       16.36      1.68 o 
   9  -1   1       10.38        9.08      1.48 o 
  10  -1   1      206.64      214.06      6.39 o 
 -10   0   1      845.95      907.92     16.65 o 
  -9   0   1       46.54       44.44      2.76 o 
  -8   0   1      144.52      156.37      4.59 o 
  -7   0   1      179.87      183.10      4.68 o 
  -6   0   1      747.32      803.42      9.54 o 
  -5   0   1      343.90      345.68      6.11 o 
  -4   0   1     2045.83     2117.89     18.49 o 
  -3   0   1      502.36      548.05      6.74 o 
  -2   0   1     3316.91     3149.24     26.42 o 
  -1   0   1     3748.80     3279.26     69.63 o 
   0   0   1     4150.49     3444.39    127.69 o 
   1   0   1      935.30     1061.82      9.17 o 
   2   0   1      633.26      657.53      7.05 o 
   3   0   1        2.33        2.41      0.30 o 
   4   0   1      145.76      166.26      2.36 o 
   5   0   1      509.92      551.92      5.97 o 
   6   0   1       65.02       77.85      2.06 o 
   7   0   1       56.53       55.23      3.20 o 
   8   0   1      195.93      181.37      6.23 o 
   9   0   1      746.69      728.95     32.28 o 
  10   0   1      149.22      152.56      7.06 o 
 -10   1   1      529.24      571.46     11.32 o 
  -9   1   1      358.70      357.88      7.92 o 
  -8   1   1       42.99       38.06      2.34 o 
  -7   1   1        8.42       10.88      1.08 o 
  -6   1   1      437.21      423.10      5.87 o 
  -5   1   1      115.28      105.46      1.75 o 
  -4   1   1      783.48      818.04      7.74 o 
  -3   1   1      641.92      736.56      7.12 o 
  -2   1   1     5142.56     4508.08     37.99 o 
  -1   1   1     1452.93     1473.99     12.56 o 
   0   1   1     2213.09     2222.46     30.87 o 
   1   1   1     1104.57     1177.39     12.26 o 
   2   1   1       45.23       43.85      0.90 o 
   3   1   1      167.94      152.90      2.49 o 
   4   1   1      447.86      443.33      4.86 o 
   5   1   1        8.40       10.01      1.16 o 
   6   1   1       60.37       50.60      2.60 o 
   7   1   1      152.77      138.74      4.19 o 
   8   1   1       41.17       41.87      4.60 o 
   9   1   1      142.80      132.69      4.77 o 
 -10   2   1        0.57        0.15      0.77 o 
  -9   2   1      101.69      119.13      5.53 o 
  -8   2   1      274.77      299.20      5.21 o 
  -7   2   1      463.67      391.26      5.87 o 
  -6   2   1        2.00        1.26      0.38 o 
  -5   2   1      584.09      592.78      8.46 o 
  -4   2   1      524.99      526.98      6.29 o 
  -3   2   1       33.96       26.68      0.61 o 
  -2   2   1       73.09       75.50      1.14 o 
  -1   2   1      325.05      339.71      3.33 o 
   0   2   1      316.35      332.78      6.29 o 
   1   2   1     2792.94     2870.18     24.31 o 
   2   2   1     5127.04     4944.44     41.43 o 
   3   2   1      902.27      894.24      8.89 o 
   4   2   1      199.87      192.42      2.67 o 
   5   2   1      287.71      303.01      4.89 o 
   6   2   1       43.16       47.07      1.78 o 
   7   2   1      462.48      441.61      8.63 o 
   8   2   1       21.40       23.68      5.04 o 
   9   2   1      115.93      129.63      4.81 o 
 -10   3   1       88.57      106.65      4.10 o 
  -9   3   1      837.32      854.76     11.29 o 
  -8   3   1      646.22      718.80      9.53 o 
  -7   3   1        1.21        3.68      0.98 o 
  -6   3   1      307.80      290.59      4.58 o 
  -5   3   1      822.96      784.32      9.12 o 
  -4   3   1     2409.17     2471.42     26.23 o 
  -3   3   1       69.01       52.27      1.00 o 
  -2   3   1      127.08      133.74      1.77 o 
  -1   3   1      338.79      368.98      5.05 o 
   0   3   1      148.17      147.67      3.23 o 
   1   3   1     9382.69     8821.12     73.91 o 
   2   3   1     1708.87     1656.74     14.64 o 
   3   3   1        3.85        2.58      0.37 o 
   4   3   1      104.33      100.16      2.40 o 
   5   3   1     2589.22     2700.99     60.66 o 
   6   3   1      810.65      812.26     10.60 o 
   7   3   1      109.98      101.54      3.70 o 
   8   3   1       64.58       59.19      3.00 o 
 -10   4   1      278.52      269.83      8.65 o 
  -9   4   1      160.72      171.11      3.97 o 
  -8   4   1        0.80        1.18      0.53 o 
  -7   4   1       38.52       34.68      2.96 o 
  -6   4   1     2138.41     2173.84     22.56 o 
  -5   4   1     4447.36     4495.07     67.51 o 
  -4   4   1     1489.37     1364.04     12.40 o 
  -3   4   1      916.78     1032.01      9.53 o 
  -2   4   1      116.40       99.06      1.58 o 
  -1   4   1        0.45        1.17      0.23 o 
   0   4   1      991.79      998.31      9.18 o 
   1   4   1     1076.35     1053.69      9.71 o 
   2   4   1      313.71      331.86      4.73 o 
   3   4   1      420.02      432.09      6.04 o 
   4   4   1       34.51       39.42      2.29 o 
   5   4   1     2170.46     2249.81     24.97 o 
   6   4   1     1542.49     1599.76     21.81 o 
   7   4   1       60.82       60.93      2.95 o 
   8   4   1       27.07       29.71      2.55 o 
 -10   5   1       93.02       79.96      4.93 o 
  -9   5   1       27.95       31.92      1.84 o 
  -8   5   1       87.20       82.44      2.53 o 
  -7   5   1       79.93       71.78      2.80 o 
  -6   5   1      144.57      130.06      2.87 o 
  -5   5   1     4066.02     4068.19     39.86 o 
  -4   5   1     2751.36     2704.49     23.56 o 
  -3   5   1       17.17        7.65      0.74 o 
  -2   5   1      133.41      120.29      1.89 o 
  -1   5   1       16.58       10.46      0.85 o 
   0   5   1      147.33       98.77      1.66 o 
   1   5   1       53.18       85.45      1.52 o 
   2   5   1       59.03       75.19      1.98 o 
   3   5   1      396.48      364.78      5.56 o 
   4   5   1       54.91       50.11      1.87 o 
   5   5   1      843.45      845.65     11.12 o 
   6   5   1      738.22      755.94     10.61 o 
   7   5   1      127.17      118.73      4.31 o 
 -10   6   1      641.58      631.83      9.58 o 
  -9   6   1       25.22       29.90      1.83 o 
  -8   6   1      539.24      474.92      8.15 o 
  -7   6   1       24.72       24.23      1.65 o 
  -6   6   1      330.45      329.32      5.17 o 
  -5   6   1     1704.77     1839.65     19.35 o 
  -4   6   1      600.18      645.14      6.78 o 
  -3   6   1      108.34       95.07      1.79 o 
  -2   6   1       46.80       37.70      1.08 o 
  -1   6   1     2319.10     2376.81     20.92 o 
   0   6   1     2210.00     2186.60     19.37 o 
   1   6   1      939.87      930.03     10.89 o 
   2   6   1        6.72        6.72      0.78 o 
   3   6   1      649.65      675.53      9.37 o 
   4   6   1       12.85       14.69      1.26 o 
   5   6   1      447.82      422.57      7.00 o 
   6   6   1      122.48      123.94      3.57 o 
   7   6   1      249.97      240.87      6.58 o 
 -10   7   1      325.64      338.77      6.45 o 
  -9   7   1       12.54        9.80      1.16 o 
  -8   7   1      118.09      117.06      6.11 o 
  -7   7   1        1.52        1.61      0.75 o 
  -6   7   1      160.02      160.77      3.41 o 
  -5   7   1       49.18       41.10      2.46 o 
  -4   7   1      128.97      151.80      2.55 o 
  -3   7   1      616.33      623.89      6.75 o 
  -2   7   1      187.66      191.95      3.36 o 
  -1   7   1     1528.47     1591.56     14.71 o 
   0   7   1      268.98      234.62      3.98 o 
   1   7   1      735.81      713.59      9.10 o 
   2   7   1      505.83      493.59      7.12 o 
   3   7   1      122.33       98.58      3.22 o 
   4   7   1      266.75      287.57      6.20 o 
   5   7   1      206.04      214.90      4.76 o 
   6   7   1      120.03      131.39      4.49 o 
 -10   8   1       11.68        9.10      1.30 o 
  -9   8   1     1236.34     1197.67     15.06 o 
  -8   8   1      621.85      638.00      9.15 o 
  -7   8   1       24.80       19.40      1.41 o 
  -6   8   1      223.13      240.50      5.54 o 
  -5   8   1       33.84       34.40      2.12 o 
  -4   8   1      256.79      289.84      4.65 o 
  -3   8   1       18.65       18.99      0.98 o 
  -2   8   1       43.00       41.48      2.58 o 
  -1   8   1       69.24       62.61      1.59 o 
   0   8   1      338.29      358.76      5.58 o 
   1   8   1     1712.10     1699.96     18.99 o 
   2   8   1     1140.56     1153.18     16.56 o 
   3   8   1       74.68       72.03      2.46 o 
   4   8   1      119.93      123.69      3.52 o 
   5   8   1       70.03       72.43      3.16 o 
  -9   9   1      808.52      790.27     11.20 o 
  -8   9   1        2.61        3.40      0.78 o 
  -7   9   1        0.77        1.47      0.55 o 
  -6   9   1        0.63        0.74      0.48 o 
  -5   9   1      933.12      963.13     11.71 o 
  -4   9   1     1112.09     1134.11     23.18 o 
  -3   9   1        6.11        6.25      0.66 o 
  -2   9   1      440.73      439.49      6.21 o 
  -1   9   1      929.17      909.79     13.24 o 
   0   9   1      515.58      527.38      7.59 o 
   1   9   1     2708.72     2736.23     34.59 o 
   2   9   1      929.78      877.61     11.63 o 
   3   9   1       22.75       28.60      5.10 o 
   4   9   1        0.36        5.38      1.25 o 
  -9  10   1       78.19       71.94      3.46 o 
  -8  10   1       44.16       40.57      4.47 o 
  -7  10   1       25.39       31.95      3.94 o 
  -6  10   1      492.44      482.97     10.24 o 
  -5  10   1     2137.45     2120.27     28.60 o 
  -4  10   1      258.79      250.62      5.95 o 
  -3  10   1       58.92       55.59      2.07 o 
  -2  10   1      304.09      289.55      8.82 o 
  -1  10   1      106.12      102.15      3.73 o 
   0  10   1      134.48      137.00      4.55 o 
   1  10   1       35.60       34.15      4.01 o 
   2  10   1       52.14       48.99      3.97 o 
   3  10   1        0.36       -0.60      0.80 o 
  -8  11   1        0.13       -0.49      0.78 o 
  -7  11   1        0.35        0.73      0.73 o 
  -6  11   1      397.55      393.01      8.34 o 
  -5  11   1      842.16      834.03     13.69 o 
  -4  11   1      238.02      245.86      6.07 o 
  -3  11   1       48.30       46.97      2.59 o 
  -2  11   1        1.50        1.92      0.75 o 
  -1  11   1       32.59       31.75      2.35 o 
   0  11   1        0.66        1.56      0.79 o 
   1  11   1       39.91       44.68      3.00 o 
   2  11   1       21.83       25.61      2.51 o 
  -7  12   1        1.54        0.56      1.11 o 
  -6  12   1       16.65       22.10      3.17 o 
  -5  12   1       30.17       32.80      2.68 o 
  -4  12   1      585.20      623.27     16.57 o 
  -3  12   1      257.56      267.32      6.85 o 
  -2  12   1      307.23      309.17     13.47 o 
  -1  12   1      325.99      328.69      8.06 o 
   0  12   1       39.26       45.96      4.20 o 
   1 -13   2      301.63      306.40     11.69 o 
   2 -13   2       73.49       83.10      5.56 o 
  -1 -12   2      124.09      108.32      4.28 o 
   0 -12   2      764.79      756.40     13.45 o 
   1 -12   2      492.44      485.14     11.54 o 
   2 -12   2      107.98      102.68      5.80 o 
   4 -12   2       15.83       14.44      1.68 o 
   5 -12   2       12.28       16.38      3.13 o 
   6 -12   2      302.51      323.64      7.71 o 
   7 -12   2       46.46       45.78      3.06 o 
  -3 -11   2        1.99        2.18      0.99 o 
  -2 -11   2       40.49       36.11      2.62 o 
  -1 -11   2      124.84      133.02      4.55 o 
   0 -11   2       88.85       88.67      3.54 o 
   1 -11   2      415.82      402.19      8.38 o 
   2 -11   2      187.76      181.69      5.12 o 
   3 -11   2       50.96       55.87      2.12 o 
   4 -11   2       45.62       50.36      2.53 o 
   5 -11   2       27.14       28.24      3.03 o 
   6 -11   2        3.00        4.05      1.59 o 
   7 -11   2        1.30        0.97      0.87 o 
   8 -11   2       19.03       19.12      2.21 o 
  -4 -10   2        0.39        1.30      0.80 o 
  -3 -10   2       30.97       31.27      2.48 o 
  -2 -10   2       34.44       38.90      2.57 o 
  -1 -10   2       18.10       17.53      1.80 o 
   0 -10   2       24.70       22.44      1.91 o 
   1 -10   2      442.85      423.37      8.37 o 
   2 -10   2      593.17      607.32      9.37 o 
   3 -10   2      428.19      424.79      6.63 o 
   4 -10   2       65.54       68.53      3.99 o 
   5 -10   2       24.08       22.72      1.88 o 
   6 -10   2        1.36        1.65      1.12 o 
   7 -10   2      342.96      335.12      7.71 o 
   8 -10   2       69.27       73.59      3.50 o 
  -5  -9   2      231.94      241.59      5.38 o 
  -4  -9   2      734.87      752.47     10.75 o 
  -3  -9   2      351.85      344.10     10.93 o 
  -2  -9   2       64.72       63.89      2.23 o 
  -1  -9   2      314.37      316.95      5.41 o 
   0  -9   2       12.86       11.84      1.06 o 
   1  -9   2      761.18      751.08      9.61 o 
   2  -9   2     1761.53     1791.86     19.66 o 
   3  -9   2      330.30      321.78      7.47 o 
   4  -9   2        1.04        0.87      0.60 o 
   5  -9   2       79.13       87.28      6.36 o 
   6  -9   2      703.96      697.79     14.39 o 
   7  -9   2      306.31      303.49      7.04 o 
   8  -9   2        1.31        1.76      0.77 o 
   9  -9   2      158.09      164.56      5.41 o 
  -6  -8   2       44.02       47.54      3.35 o 
  -5  -8   2      693.48      701.96     10.25 o 
  -4  -8   2      608.32      643.50     19.06 o 
  -3  -8   2      468.52      486.76      7.39 o 
  -2  -8   2       68.31       66.74      2.16 o 
  -1  -8   2       39.55       40.65      1.60 o 
   0  -8   2      142.50      139.55      2.99 o 
   1  -8   2      424.06      412.92      5.01 o 
   2  -8   2      426.41      395.34      4.92 o 
   3  -8   2       69.39       64.25      1.69 o 
   4  -8   2       15.31       15.84      1.75 o 
   5  -8   2      205.89      192.43      3.75 o 
   6  -8   2     1148.63     1176.96     24.10 o 
   7  -8   2      513.43      513.23      9.77 o 
   8  -8   2       34.33       40.35      6.46 o 
   9  -8   2      405.86      446.15     10.94 o 
  -7  -7   2      152.21      155.00      4.24 o 
  -6  -7   2      153.38      151.36      3.93 o 
  -5  -7   2      592.85      584.29      8.72 o 
  -4  -7   2     2249.50     2241.72     24.57 o 
  -3  -7   2      303.28      316.54      5.32 o 
  -2  -7   2      168.71      168.84      3.94 o 
  -1  -7   2       70.68       68.31      1.92 o 
   0  -7   2      149.60      178.17      2.74 o 
   1  -7   2     1680.33     1732.53     15.82 o 
   2  -7   2      614.10      564.30      6.16 o 
   3  -7   2      291.00      253.72      3.48 o 
   4  -7   2      457.29      409.12      5.78 o 
   5  -7   2      906.43      932.51     13.42 o 
   6  -7   2      844.98      821.75     12.49 o 
   7  -7   2      988.94      989.14     12.35 o 
   8  -7   2      240.82      248.61      7.28 o 
   9  -7   2       24.84       24.00      2.28 o 
  -8  -6   2        9.75       11.46      2.70 o 
  -7  -6   2      165.94      177.26      4.40 o 
  -6  -6   2      151.95      152.91      4.09 o 
  -5  -6   2      486.23      459.83      7.12 o 
  -4  -6   2      275.82      267.33      4.90 o 
  -3  -6   2       60.57       54.55      2.52 o 
  -2  -6   2      401.96      434.10      6.04 o 
  -1  -6   2     2486.54     2505.64     21.95 o 
   0  -6   2     2022.57     2116.24     18.78 o 
   1  -6   2       82.23       75.44      1.52 o 
   2  -6   2       49.95       39.85      1.10 o 
   3  -6   2        0.93        4.55      0.45 o 
   4  -6   2      149.21      147.09      2.67 o 
   5  -6   2      974.78      998.51     18.58 o 
   6  -6   2      543.13      530.88      7.42 o 
   7  -6   2       65.74       74.87      2.37 o 
   8  -6   2      164.26      179.39      4.11 o 
   9  -6   2      616.36      658.09      9.71 o 
  10  -6   2       87.11       77.70      3.58 o 
  -8  -5   2      174.17      167.86      5.28 o 
  -7  -5   2      189.11      192.30      4.42 o 
  -6  -5   2       16.80       20.06      2.25 o 
  -5  -5   2       12.75        9.70      1.01 o 
  -4  -5   2       54.40       49.03      2.87 o 
  -3  -5   2      247.59      245.55      4.68 o 
  -2  -5   2      368.03      382.63      4.26 o 
  -1  -5   2      653.15      668.28      6.66 o 
   0  -5   2      463.08      490.77      5.11 o 
   1  -5   2       50.80       42.45      1.05 o 
   2  -5   2     1242.04     1163.32     10.76 o 
   3  -5   2      305.60      280.07      3.44 o 
   4  -5   2       28.20       42.22      1.11 o 
   5  -5   2      988.46     1004.90     13.96 o 
   6  -5   2        2.54        1.14      0.42 o 
   7  -5   2      111.44       90.64      3.60 o 
   8  -5   2      327.89      349.03     10.78 o 
   9  -5   2      198.93      194.09      5.25 o 
  10  -5   2       58.64       63.76      3.27 o 
  -9  -4   2      551.25      568.56     17.77 o 
  -8  -4   2      586.85      558.42     10.66 o 
  -7  -4   2       82.95       86.86      3.38 o 
  -6  -4   2      278.74      270.89      4.93 o 
  -5  -4   2       40.56       40.05      1.58 o 
  -4  -4   2      693.02      631.48     10.81 o 
  -3  -4   2     1141.50     1126.22     14.17 o 
  -2  -4   2        5.61       10.86      0.87 o 
  -1  -4   2      172.90      185.54      2.35 o 
   0  -4   2      384.31      393.00      6.61 o 
   1  -4   2     2453.39     2627.61     22.48 o 
   2  -4   2     4140.85     4016.41     39.19 o 
   3  -4   2     1126.66     1144.12     14.28 o 
   4  -4   2       17.59       30.02      0.87 o 
   5  -4   2      430.31      441.70      8.47 o 
   6  -4   2        4.66        4.14      1.67 o 
   7  -4   2      300.67      256.59      4.68 o 
   8  -4   2       88.44      109.50      3.02 o 
   9  -4   2        0.95        0.91      0.63 o 
  10  -4   2        1.10        0.96      0.91 o 
  -9  -3   2      424.23      428.32      9.81 o 
  -8  -3   2      221.66      222.99     14.52 o 
  -7  -3   2        8.73        8.20      1.25 o 
  -6  -3   2      470.35      493.25      9.88 o 
  -5  -3   2      982.61      990.29     18.40 o 
  -4  -3   2     2673.31     2415.68     24.97 o 
  -3  -3   2       43.24       65.63      1.20 o 
  -2  -3   2      163.66      148.30      1.96 o 
  -1  -3   2       15.72        7.48      0.51 o 
   0  -3   2      171.06      191.16      2.20 o 
   1  -3   2    12772.65    11177.36    125.07 o 
   2  -3   2     3738.69     3747.21     31.58 o 
   3  -3   2      719.82      759.99      7.31 o 
   4  -3   2     1112.81     1146.08     10.71 o 
   5  -3   2     1203.75     1350.25     30.65 o 
   6  -3   2     1439.09     1480.00     17.78 o 
   7  -3   2      233.00      259.40      4.80 o 
   8  -3   2       10.17       11.81      1.18 o 
   9  -3   2      291.56      256.21      6.50 o 
  10  -3   2       10.79       11.10      1.68 o 
  -9  -2   2      395.31      416.52      9.01 o 
  -8  -2   2      143.89      144.48      4.52 o 
  -7  -2   2        3.63        2.74      0.80 o 
  -6  -2   2       17.58       14.70      1.41 o 
  -5  -2   2     1856.33     1909.62     20.31 o 
  -4  -2   2     3379.31     3090.73     26.59 o 
  -3  -2   2      205.01      163.32      3.19 o 
  -2  -2   2       24.66       16.05      0.53 o 
  -1  -2   2      510.72      507.17      5.54 o 
   0  -2   2     2513.18     2501.26     21.33 o 
   1  -2   2        1.38        0.29      0.19 o 
   2  -2   2      407.52      415.49      4.82 o 
   3  -2   2      463.88      469.37      4.84 o 
   4  -2   2      457.84      477.85      5.11 o 
   5  -2   2      852.13      865.59     11.15 o 
   6  -2   2     1047.42     1083.75     12.52 o 
   7  -2   2      181.85      196.31      4.50 o 
   8  -2   2       70.93       62.55      2.85 o 
   9  -2   2      299.12      288.68      7.05 o 
  10  -2   2        5.43        5.62      1.41 o 
 -10  -1   2       90.26       79.20      7.18 o 
  -9  -1   2        9.96        8.56      1.46 o 
  -8  -1   2       33.58       34.57      2.32 o 
  -7  -1   2        1.42        0.60      0.58 o 
  -6  -1   2      129.89      106.08      2.49 o 
  -5  -1   2     2740.21     2806.59     33.59 o 
  -4  -1   2     1959.46     1878.33     16.61 o 
  -3  -1   2       43.98       22.77      1.65 o 
  -2  -1   2      158.30      183.49      2.70 o 
  -1  -1   2       13.87       16.30      0.45 o 
   0  -1   2     1493.97     1587.96     19.40 o 
   1  -1   2      103.45      105.58      1.38 o 
   2  -1   2     1475.46     1570.92     13.70 o 
   3  -1   2     3117.91     3286.37     27.98 o 
   4  -1   2        2.84        3.02      0.46 o 
   5  -1   2     2125.44     2087.03     18.77 o 
   6  -1   2     1976.29     1975.59     21.27 o 
   7  -1   2      951.23      913.87     20.94 o 
   8  -1   2        0.52        1.31      1.12 o 
   9  -1   2        5.06        6.80      1.35 o 
 -10   0   2      838.76      819.84     17.60 o 
  -9   0   2        3.08        3.32      1.40 o 
  -8   0   2       25.51       22.22      1.89 o 
  -7   0   2      149.47      126.32      3.74 o 
  -6   0   2      123.64      127.94      2.65 o 
  -5   0   2     1060.60     1033.45      9.86 o 
  -4   0   2     1986.18     2079.55     18.19 o 
  -3   0   2     1899.76     1970.35     17.04 o 
  -2   0   2      416.44      465.85      4.47 o 
  -1   0   2     8735.55     7085.62     89.45 o 
   0   0   2       12.03        8.19      0.86 o 
   1   0   2      745.17      835.22      8.74 o 
   2   0   2      253.27      273.72      3.04 o 
   3   0   2       17.38       21.72      0.88 o 
   4   0   2       41.38       41.27      1.48 o 
   5   0   2      711.41      731.97      7.61 o 
   6   0   2      303.91      279.17      6.53 o 
   7   0   2      128.25      114.35      3.72 o 
   8   0   2      667.66      654.06     20.72 o 
   9   0   2      852.72      865.51     14.90 o 
 -10   1   2       79.46       79.61      3.78 o 
  -9   1   2       86.89       80.80      6.13 o 
  -8   1   2      608.79      576.69     10.15 o 
  -7   1   2      154.47      145.41      3.49 o 
  -6   1   2       28.25       22.05      1.12 o 
  -5   1   2      533.40      539.14      7.60 o 
  -4   1   2     1386.35     1390.36     12.48 o 
  -3   1   2     1778.10     1933.58     18.82 o 
  -2   1   2       39.87       41.26      0.82 o 
  -1   1   2     3109.39     2924.22     37.03 o 
   0   1   2      235.03      251.74      2.57 o 
   1   1   2      166.84      165.78      2.00 o 
   2   1   2     1825.98     1815.62     17.07 o 
   3   1   2     1187.05     1269.97     11.62 o 
   4   1   2     1859.96     1885.40     16.95 o 
   5   1   2     2586.92     2600.85     27.03 o 
   6   1   2      768.52      742.21     11.84 o 
   7   1   2      784.66      816.30     13.29 o 
   8   1   2      716.51      708.55     28.36 o 
   9   1   2        7.13        8.68      4.08 o 
 -10   2   2       47.41       35.78      2.66 o 
  -9   2   2     1478.81     1430.28     20.69 o 
  -8   2   2      387.05      368.51      5.91 o 
  -7   2   2       20.53       24.47      1.53 o 
  -6   2   2      799.53      790.18      9.40 o 
  -5   2   2       25.31       29.73      0.83 o 
  -4   2   2     5420.13     4931.67     41.49 o 
  -3   2   2      587.76      591.55      9.02 o 
  -2   2   2       52.26       54.78      1.26 o 
  -1   2   2     7522.97     6753.53    147.69 o 
   0   2   2     3118.39     3213.68     35.10 o 
   1   2   2    11627.51     9886.48    102.09 o 
   2   2   2     4896.36     4597.17     44.76 o 
   3   2   2       51.66       45.96      1.10 o 
   4   2   2     1978.23     1993.75     21.08 o 
   5   2   2      294.97      290.81      4.79 o 
   6   2   2      381.99      371.25      7.39 o 
   7   2   2      594.11      551.89     10.13 o 
   8   2   2       11.18       11.54      1.59 o 
   9   2   2       52.18       60.12      6.80 o 
 -11   3   2       99.87       87.45      4.07 o 
 -10   3   2      473.91      497.66     10.03 o 
  -9   3   2     1144.58     1086.11     13.42 o 
  -8   3   2      208.09      198.09      4.04 o 
  -7   3   2      141.16      150.87      3.20 o 
  -6   3   2       11.43        8.01      1.17 o 
  -5   3   2      629.13      643.95      7.76 o 
  -4   3   2      433.93      442.25      4.71 o 
  -3   3   2      407.20      456.01      4.68 o 
  -2   3   2        7.04       12.54      0.49 o 
  -1   3   2       60.62       65.32      1.39 o 
   0   3   2     2627.98     2725.72     26.20 o 
   1   3   2     3241.68     3271.67     31.43 o 
   2   3   2     1795.98     1779.81     15.83 o 
   3   3   2      721.25      706.60      7.14 o 
   4   3   2       14.81       13.90      1.21 o 
   5   3   2      667.88      632.54     15.67 o 
   6   3   2      126.25      125.63      3.31 o 
   7   3   2      199.03      188.09      5.32 o 
   8   3   2      159.67      169.94      5.36 o 
 -11   4   2        1.24        1.51      0.99 o 
 -10   4   2      370.97      388.57      7.41 o 
  -9   4   2      330.26      314.18      5.70 o 
  -8   4   2      276.44      244.87      4.60 o 
  -7   4   2        9.83        6.68      0.82 o 
  -6   4   2        0.71        2.45      0.51 o 
  -5   4   2     2770.39     2759.44     27.59 o 
  -4   4   2     2648.33     2629.86     22.84 o 
  -3   4   2     1176.84     1292.52     13.48 o 
  -2   4   2     2979.53     2986.36     25.46 o 
  -1   4   2      442.46      456.94      4.71 o 
   0   4   2        1.04        6.45      0.43 o 
   1   4   2      303.74      256.78      3.14 o 
   2   4   2     3451.27     3528.97     34.18 o 
   3   4   2      723.80      758.95      9.38 o 
   4   4   2      149.27      154.00      3.30 o 
   5   4   2       18.91       18.83      1.35 o 
   6   4   2      371.21      363.07      8.17 o 
   7   4   2       54.59       53.48      3.16 o 
   8   4   2       34.29       36.22      2.79 o 
 -11   5   2       94.28      109.20      4.35 o 
 -10   5   2       85.19       91.38      3.00 o 
  -9   5   2        0.64        1.71      1.06 o 
  -8   5   2        0.27        1.57      0.84 o 
  -7   5   2       15.01       13.07      1.09 o 
  -6   5   2      904.82      878.85     10.48 o 
  -5   5   2      763.88      733.77      8.82 o 
  -4   5   2      869.22      831.82      8.22 o 
  -3   5   2       58.51       61.31      1.30 o 
  -2   5   2       11.92       13.14      0.62 o 
  -1   5   2        6.91       13.13      0.95 o 
   0   5   2       37.70       31.21      1.12 o 
   1   5   2        0.57        0.90      0.32 o 
   2   5   2        6.11        4.61      0.62 o 
   3   5   2       55.73       81.43      2.29 o 
   4   5   2      987.73     1017.17     12.55 o 
   5   5   2      242.41      231.00      4.68 o 
   6   5   2      352.14      347.52      6.32 o 
   7   5   2      159.92      172.26      5.33 o 
 -10   6   2        1.12        4.01      0.94 o 
  -9   6   2       46.27       42.02      2.06 o 
  -8   6   2       22.80       19.16      1.43 o 
  -7   6   2      302.08      295.11      5.02 o 
  -6   6   2      129.04      130.29      3.30 o 
  -5   6   2       43.28       34.08      1.34 o 
  -4   6   2     1588.10     1516.76     14.05 o 
  -3   6   2      877.24      857.20      8.52 o 
  -2   6   2     1082.24     1164.63     11.02 o 
  -1   6   2      560.28      551.24      5.91 o 
   0   6   2       77.50       71.67      1.52 o 
   1   6   2       16.99       22.69      1.44 o 
   2   6   2       51.62       61.43      2.29 o 
   3   6   2      453.05      453.05      6.83 o 
   4   6   2        3.82        2.95      0.73 o 
   5   6   2       50.99       41.63      2.09 o 
   6   6   2      258.54      248.27      6.77 o 
 -10   7   2      141.45      158.87      5.92 o 
  -9   7   2      779.02      821.71     21.95 o 
  -8   7   2      212.61      190.56      4.13 o 
  -7   7   2       19.82       17.04      1.27 o 
  -6   7   2      754.87      751.61      9.53 o 
  -5   7   2        0.66        0.77      0.60 o 
  -4   7   2     1456.01     1421.98     13.50 o 
  -3   7   2     2516.27     2613.71     23.15 o 
  -2   7   2      541.80      551.73      6.14 o 
  -1   7   2      406.75      422.07      5.00 o 
   0   7   2       18.53       19.65      2.39 o 
   1   7   2        2.68        1.73      0.47 o 
   2   7   2      301.05      283.45      4.95 o 
   3   7   2      154.34      128.34      4.26 o 
   4   7   2      404.74      399.95      6.76 o 
   5   7   2       65.52       65.87      2.56 o 
   6   7   2      115.11      113.62      3.58 o 
 -10   8   2      430.84      449.13      9.70 o 
  -9   8   2      576.18      630.21     11.83 o 
  -8   8   2       27.49       31.79      2.38 o 
  -7   8   2       47.70       50.22      1.95 o 
  -6   8   2      113.62      106.05      3.34 o 
  -5   8   2       32.08       26.53      1.39 o 
  -4   8   2      737.72      709.90      9.31 o 
  -3   8   2      796.51      798.89     10.10 o 
  -2   8   2       52.31       48.73      1.75 o 
  -1   8   2      321.55      289.10      6.29 o 
   0   8   2     2095.49     2173.09     40.43 o 
   1   8   2     1398.04     1347.46     20.11 o 
   2   8   2      478.00      437.84      9.00 o 
   3   8   2       59.87       50.10      2.75 o 
   4   8   2      317.85      332.35      8.10 o 
   5   8   2      114.19      111.43      9.27 o 
  -9   9   2      717.68      784.09     13.89 o 
  -8   9   2      115.66      120.26      4.24 o 
  -7   9   2      210.08      203.03      5.50 o 
  -6   9   2        2.91        3.01      0.77 o 
  -5   9   2      372.61      349.12     15.51 o 
  -4   9   2      334.59      352.98      5.79 o 
  -3   9   2        0.41        0.54      0.40 o 
  -2   9   2      199.44      186.92      4.86 o 
  -1   9   2       20.02       16.32      1.67 o 
   0   9   2     1356.08     1417.90     28.71 o 
   1   9   2     1808.62     1926.59     37.44 o 
   2   9   2      230.76      236.43      6.45 o 
   3   9   2       19.21       20.29      2.15 o 
   4   9   2       46.97       43.19      4.12 o 
  -9  10   2      200.33      196.19      5.96 o 
  -8  10   2       35.96       51.12      5.30 o 
  -7  10   2      202.37      209.52      5.77 o 
  -6  10   2      469.94      456.76     10.25 o 
  -5  10   2      796.02      759.77     12.71 o 
  -4  10   2        0.62        1.67      1.49 o 
  -3  10   2       46.70       44.45      1.92 o 
  -2  10   2      147.56      142.80      6.29 o 
  -1  10   2      146.71      137.15      4.47 o 
   0  10   2      166.24      161.84      6.45 o 
   1  10   2      458.95      446.60      9.59 o 
   2  10   2      126.23      118.90      4.55 o 
   3  10   2       79.57       67.24      3.57 o 
  -8  11   2      105.76      110.76      4.34 o 
  -7  11   2      124.52      136.99      4.72 o 
  -6  11   2      131.42      132.48      4.51 o 
  -5  11   2       29.99       28.54      2.21 o 
  -4  11   2      341.56      334.17      7.37 o 
  -3  11   2      220.09      238.27      7.26 o 
  -2  11   2        0.46        1.31      0.82 o 
  -1  11   2      246.33      246.41     13.44 o 
   0  11   2       10.34       10.92      1.65 o 
   1  11   2        2.51        4.70      1.20 o 
   2  11   2       55.07       52.78      6.61 o 
  -7  12   2        6.73        4.90      1.55 o 
  -6  12   2       24.51       27.52      2.40 o 
  -5  12   2      120.75      119.95      4.34 o 
  -4  12   2      635.58      626.87     16.58 o 
  -3  12   2      497.61      490.63     10.14 o 
  -2  12   2      250.93      267.80      7.06 o 
  -1  12   2       77.71       72.33      3.60 o 
   0  12   2      147.66      149.98      5.43 o 
   1 -13   3      104.34      104.85      4.29 o 
   2 -13   3        9.96       12.80      1.79 o 
   3 -13   3       11.85       13.14      2.49 o 
   4 -13   3      108.73      114.31      6.00 o 
  -1 -12   3      570.65      600.60     11.83 o 
   0 -12   3      578.74      608.48     11.79 o 
   1 -12   3        7.83        8.66      1.42 o 
   2 -12   3      118.27      115.55      4.24 o 
   3 -12   3       24.36       22.40      2.82 o 
   4 -12   3        0.72        1.00      0.81 o 
   5 -12   3        2.95        2.62      1.44 o 
   6 -12   3       43.86       43.04      2.91 o 
  -3 -11   3      203.69      202.31      6.10 o 
  -2 -11   3      179.67      182.96      5.58 o 
  -1 -11   3      107.91      105.71      4.05 o 
   0 -11   3       67.90       74.07      3.27 o 
   1 -11   3       27.36       31.01      2.28 o 
   2 -11   3      521.50      515.10     14.49 o 
   3 -11   3      191.66      202.83      5.28 o 
   4 -11   3       60.32       56.37      3.99 o 
   5 -11   3      721.58      753.10     13.03 o 
   6 -11   3        4.57        9.57      2.64 o 
   7 -11   3      192.06      170.48      5.45 o 
  -4 -10   3      136.82      144.32      5.03 o 
  -3 -10   3       83.21       78.32      3.54 o 
  -2 -10   3       52.28       39.28      2.58 o 
  -1 -10   3        2.37        2.32      0.81 o 
   0 -10   3        4.86        2.96      0.84 o 
   1 -10   3     1126.83     1121.20     17.16 o 
   2 -10   3      930.51      962.35     12.09 o 
   3 -10   3      644.44      642.02      8.98 o 
   4 -10   3       71.31       75.27      3.03 o 
   5 -10   3       24.10       23.63      2.01 o 
   6 -10   3       90.90       71.73      3.22 o 
   7 -10   3      213.60      192.47      5.65 o 
   8 -10   3       81.34       90.69      4.72 o 
  -5  -9   3       31.18       33.29      2.72 o 
  -4  -9   3      663.87      665.85     12.40 o 
  -3  -9   3      504.62      482.35      9.57 o 
  -2  -9   3       15.22       15.05      1.65 o 
  -1  -9   3      285.22      260.18      8.98 o 
   0  -9   3       72.26       61.35      2.64 o 
   1  -9   3      448.14      467.68      9.60 o 
   2  -9   3     1186.08     1299.05     17.69 o 
   3  -9   3     1836.99     1832.67     20.31 o 
   4  -9   3        3.85        2.21      0.75 o 
   5  -9   3        7.52        6.00      1.09 o 
   6  -9   3      103.83      104.08      3.79 o 
   7  -9   3      125.75      113.42      4.12 o 
   8  -9   3       43.97       41.16      2.85 o 
   9  -9   3       39.79       35.00      3.37 o 
  -6  -8   3        2.97        3.62      0.91 o 
  -5  -8   3      547.10      562.73      8.79 o 
  -4  -8   3     1501.12     1456.39     17.27 o 
  -3  -8   3      563.76      570.29      8.20 o 
  -2  -8   3      129.36      118.99      3.53 o 
  -1  -8   3     1666.67     1699.57     23.54 o 
   0  -8   3      403.04      417.13      7.83 o 
   1  -8   3      429.14      431.40      6.22 o 
   2  -8   3      642.19      665.25      8.59 o 
   3  -8   3        2.27        0.77      0.41 o 
   4  -8   3        4.40        4.23      0.85 o 
   5  -8   3       25.01       23.97      1.84 o 
   6  -8   3      533.76      544.72      9.93 o 
   7  -8   3      774.20      735.25     12.73 o 
   8  -8   3       13.83       20.35      6.37 o 
   9  -8   3      192.96      181.84      5.71 o 
  -7  -7   3       73.68       68.09      2.76 o 
  -6  -7   3        0.34        1.89      0.72 o 
  -5  -7   3      901.50      898.26     11.87 o 
  -4  -7   3      585.33      572.25      8.24 o 
  -3  -7   3      289.11      266.31      4.72 o 
  -2  -7   3       73.00       68.03      2.03 o 
  -1  -7   3      259.54      266.73      4.36 o 
   0  -7   3       33.36       27.01      1.18 o 
   1  -7   3       22.60       23.76      1.18 o 
   2  -7   3       99.61      116.71      2.11 o 
   3  -7   3       32.68       18.88      1.13 o 
   4  -7   3      402.92      385.67      7.16 o 
   5  -7   3      873.88      879.69     13.44 o 
   6  -7   3      283.98      295.50      6.53 o 
   7  -7   3      264.91      235.84      5.93 o 
   8  -7   3       40.21       29.88      2.68 o 
   9  -7   3      115.32      113.27      4.30 o 
  -8  -6   3       64.76       62.34      3.36 o 
  -7  -6   3       53.68       57.22      2.46 o 
  -6  -6   3       16.46       18.55      2.33 o 
  -5  -6   3       45.62       45.77      1.91 o 
  -4  -6   3      126.02      127.97      4.34 o 
  -3  -6   3     1848.36     1707.09     18.63 o 
  -2  -6   3      774.49      741.41      9.12 o 
  -1  -6   3     3196.52     3179.21     27.57 o 
   0  -6   3        0.43        2.62      0.37 o 
   1  -6   3       15.39        6.52      0.52 o 
   2  -6   3       57.68       74.07      1.52 o 
   3  -6   3      606.32      671.39      6.99 o 
   4  -6   3       84.02       99.19      2.29 o 
   5  -6   3       21.50       26.43      1.31 o 
   6  -6   3      252.07      272.74      4.74 o 
   7  -6   3      243.24      234.70      4.58 o 
   8  -6   3      920.03      892.98     14.62 o 
   9  -6   3      246.29      246.66      9.30 o 
  -8  -5   3      257.70      247.46      6.59 o 
  -7  -5   3       35.54       38.14      2.05 o 
  -6  -5   3      183.35      184.10      4.08 o 
  -5  -5   3      745.18      686.23      9.18 o 
  -4  -5   3     1010.07     1065.96     12.55 o 
  -3  -5   3     1901.67     1928.38     20.49 o 
  -2  -5   3      574.72      522.44      5.54 o 
  -1  -5   3       62.35       81.38      1.52 o 
   0  -5   3      147.75      130.91      1.97 o 
   1  -5   3      101.52       60.27      1.59 o 
   2  -5   3     1146.35     1148.57     10.69 o 
   3  -5   3     2458.29     2620.92     22.92 o 
   4  -5   3      246.82      258.61      3.41 o 
   5  -5   3     2017.85     2057.66     21.50 o 
   6  -5   3       18.25       23.11      1.42 o 
   7  -5   3      743.61      764.70     10.06 o 
   8  -5   3     1089.08     1096.47     13.65 o 
   9  -5   3      109.13       98.27      3.43 o 
  -9  -4   3      715.84      744.04     13.67 o 
  -8  -4   3      478.19      471.17     11.39 o 
  -7  -4   3      167.44      171.21      3.98 o 
  -6  -4   3      104.22      107.29      2.87 o 
  -5  -4   3      479.79      437.98      6.43 o 
  -4  -4   3       53.82       75.57      2.05 o 
  -3  -4   3      359.81      357.84      4.11 o 
  -2  -4   3     1196.08     1176.73     10.81 o 
  -1  -4   3     1301.37     1441.59     12.91 o 
   0  -4   3      504.61      504.02      5.06 o 
   1  -4   3     2620.08     2655.84     24.01 o 
   2  -4   3     2801.54     2618.95     22.59 o 
   3  -4   3      248.16      221.78      2.87 o 
   4  -4   3      864.62      933.56      9.13 o 
   5  -4   3       42.41       49.56      1.78 o 
   6  -4   3      219.76      233.80      4.20 o 
   7  -4   3      981.97     1011.20     12.40 o 
   8  -4   3      104.00       91.94      2.79 o 
   9  -4   3        0.33       -0.24      0.73 o 
  -9  -3   3      861.69      857.12     14.77 o 
  -8  -3   3      328.67      330.11      7.51 o 
  -7  -3   3      131.69      123.78      7.75 o 
  -6  -3   3       34.63       36.57      1.59 o 
  -5  -3   3      680.71      681.44      8.71 o 
  -4  -3   3      922.05     1016.66     13.66 o 
  -3  -3   3     1788.70     1935.35     17.08 o 
  -2  -3   3     1971.45     2085.51     18.13 o 
  -1  -3   3      209.79      246.16      2.81 o 
   0  -3   3     1495.89     1653.90     16.90 o 
   1  -3   3     4470.42     4354.11     36.62 o 
   2  -3   3     3334.46     3120.40     26.62 o 
   3  -3   3     1351.32     1350.53     12.27 o 
   4  -3   3       28.60       28.69      0.94 o 
   5  -3   3       22.55       29.89      1.30 o 
   6  -3   3       75.17       81.52      2.27 o 
   7  -3   3      597.28      637.47      8.71 o 
   8  -3   3        1.29        2.25      0.61 o 
   9  -3   3       14.41       12.63      1.64 o 
 -10  -2   3       64.09       69.78      3.55 o 
  -9  -2   3      268.23      262.64      6.73 o 
  -8  -2   3      303.23      311.48      7.05 o 
  -7  -2   3      163.03      158.03      5.27 o 
  -6  -2   3      491.29      443.31      6.42 o 
  -5  -2   3      579.18      539.84      5.92 o 
  -4  -2   3      584.56      565.32      5.90 o 
  -3  -2   3     1282.36     1491.81     18.05 o 
  -2  -2   3       39.08       27.74      0.74 o 
  -1  -2   3        0.56        0.65      0.18 o 
   0  -2   3      650.47      674.21      7.44 o 
   1  -2   3       32.81       29.12      0.68 o 
   2  -2   3      295.24      298.25      3.33 o 
   3  -2   3      500.53      506.77      5.29 o 
   4  -2   3     1179.69     1153.20     11.91 o 
   5  -2   3       35.58       31.11      1.29 o 
   6  -2   3      334.95      367.60      8.07 o 
   7  -2   3       39.56       40.82      1.85 o 
   8  -2   3      115.16      115.83      6.55 o 
   9  -2   3       24.02       25.07      2.42 o 
 -10  -1   3        5.28        7.11      3.52 o 
  -9  -1   3        0.36        1.88      0.88 o 
  -8  -1   3        1.04        0.96      1.61 o 
  -7  -1   3       50.46       40.72      2.64 o 
  -6  -1   3     1066.30      999.17      9.96 o 
  -5  -1   3      465.89      399.09      4.64 o 
  -4  -1   3     1206.23     1193.98     11.05 o 
  -3  -1   3      681.60      741.46      7.09 o 
  -2  -1   3     1405.14     1572.07     13.70 o 
  -1  -1   3     2876.06     2943.28     28.93 o 
   0  -1   3      384.27      410.62      4.67 o 
   1  -1   3     1469.24     1587.61     18.77 o 
   2  -1   3      293.53      286.52      3.26 o 
   3  -1   3     1061.13     1016.77      9.57 o 
   4  -1   3     1653.14     1691.23     15.38 o 
   5  -1   3       93.04       91.71      2.51 o 
   6  -1   3        5.79        6.08      0.85 o 
   7  -1   3      130.00      131.65      4.06 o 
   8  -1   3      572.65      551.45     10.36 o 
   9  -1   3       90.00       95.35      9.55 o 
 -10   0   3        0.33        0.05      0.75 o 
  -9   0   3        0.89        2.71      1.39 o 
  -8   0   3       69.32       77.44      3.08 o 
  -7   0   3      167.64      188.89      3.61 o 
  -6   0   3      116.65      112.04      2.08 o 
  -5   0   3       45.09       47.83      1.43 o 
  -4   0   3     1145.65     1180.06     10.86 o 
  -3   0   3     4257.19     4141.29     42.69 o 
  -2   0   3     2786.44     2894.13     24.47 o 
  -1   0   3     2317.80     2418.18     38.86 o 
   0   0   3     1274.92     1333.39     11.60 o 
   1   0   3        0.42        0.80      0.27 o 
   2   0   3     1051.05     1105.12     10.13 o 
   3   0   3     3219.58     3288.35     28.22 o 
   4   0   3      250.82      246.06      3.33 o 
   5   0   3        0.42        2.11      1.16 o 
   6   0   3      149.19      150.41      4.15 o 
   7   0   3     1307.03     1357.82     21.60 o 
   8   0   3     1189.42     1280.38     43.75 o 
   9   0   3        5.74        6.16      1.30 o 
 -10   1   3        8.79       15.00      3.95 o 
  -9   1   3      358.79      357.35      8.16 o 
  -8   1   3      288.13      268.27      6.11 o 
  -7   1   3      256.47      230.05      4.09 o 
  -6   1   3      196.18      185.38      3.34 o 
  -5   1   3       75.97       67.12      1.41 o 
  -4   1   3     1164.17     1288.33     11.74 o 
  -3   1   3     3926.15     3766.64     31.78 o 
  -2   1   3      298.40      330.36      3.43 o 
  -1   1   3       17.49       25.94      0.60 o 
   0   1   3      671.62      692.34      7.17 o 
   1   1   3      171.56      154.60      2.18 o 
   2   1   3      839.68      851.68      8.12 o 
   3   1   3       15.15       13.56      0.69 o 
   4   1   3      365.43      365.83      4.46 o 
   5   1   3      110.23      109.07      2.65 o 
   6   1   3      225.29      221.25      5.33 o 
   7   1   3     1040.62     1072.76     16.47 o 
   8   1   3      627.44      644.53     11.83 o 
   9   1   3       46.01       48.05      3.16 o 
 -11   2   3       74.36       81.14      3.81 o 
 -10   2   3      502.19      501.45     10.10 o 
  -9   2   3     1697.21     1734.09     24.23 o 
  -8   2   3      785.38      773.25     10.00 o 
  -7   2   3      152.83      160.43      3.28 o 
  -6   2   3      272.57      281.79      4.42 o 
  -5   2   3     1509.78     1617.07     14.69 o 
  -4   2   3      519.71      604.28      6.08 o 
  -3   2   3     5613.23     5458.46     45.63 o 
  -2   2   3     2281.44     2321.06     23.20 o 
  -1   2   3     1701.21     1849.41     19.28 o 
   0   2   3      177.83      214.93      2.49 o 
   1   2   3      679.54      622.74      6.10 o 
   2   2   3      205.75      165.09      2.34 o 
   3   2   3      134.73      116.45      2.00 o 
   4   2   3       20.67       21.04      1.20 o 
   5   2   3      145.20      152.86      3.29 o 
   6   2   3       63.04       57.91      6.89 o 
   7   2   3      328.63      342.89     14.13 o 
   8   2   3       84.80       78.70      3.53 o 
 -11   3   3        2.16        4.12      2.44 o 
 -10   3   3      446.56      426.09     12.44 o 
  -9   3   3     1160.59     1257.55     15.11 o 
  -8   3   3      355.37      361.04      5.85 o 
  -7   3   3       29.50       35.98      1.52 o 
  -6   3   3        0.27        4.60      0.62 o 
  -5   3   3     1249.96     1211.58     12.95 o 
  -4   3   3     1356.58     1417.09     18.71 o 
  -3   3   3      147.39      148.61      2.07 o 
  -2   3   3      755.60      819.58      7.65 o 
  -1   3   3       14.72       26.98      0.61 o 
   0   3   3     2800.63     2901.18     24.78 o 
   1   3   3     6554.41     6048.62     50.69 o 
   2   3   3      839.63      814.46      8.02 o 
   3   3   3       22.97       19.23      1.27 o 
   4   3   3        0.42        0.28      0.36 o 
   5   3   3       20.74       16.75      1.26 o 
   6   3   3      217.53      211.39      4.43 o 
   7   3   3       34.65       36.53      2.53 o 
   8   3   3        7.07        5.93      1.36 o 
 -11   4   3       12.16        9.75      1.68 o 
 -10   4   3      149.83      137.17      4.31 o 
  -9   4   3      390.69      388.87      8.37 o 
  -8   4   3       24.92       36.82      1.71 o 
  -7   4   3      573.78      603.83      8.08 o 
  -6   4   3      847.33      810.65      9.75 o 
  -5   4   3      876.64      840.08      8.33 o 
  -4   4   3       25.36       24.41      0.84 o 
  -3   4   3      244.30      272.76      3.76 o 
  -2   4   3      103.15       88.52      1.43 o 
  -1   4   3       24.19       16.49      0.61 o 
   0   4   3      550.05      566.28      7.27 o 
   1   4   3      518.50      570.87      5.97 o 
   2   4   3      301.08      296.01      3.71 o 
   3   4   3      580.91      589.17      7.83 o 
   4   4   3     1248.67     1258.03     14.68 o 
   5   4   3       37.26       37.81      1.81 o 
   6   4   3      268.17      275.51      7.41 o 
   7   4   3        0.45       -0.31      0.68 o 
 -11   5   3       82.29       90.52      5.43 o 
 -10   5   3      137.53      153.88      3.92 o 
  -9   5   3        0.67        0.93      0.57 o 
  -8   5   3      729.78      773.07     10.12 o 
  -7   5   3      361.69      386.81      5.92 o 
  -6   5   3      682.34      651.60      8.28 o 
  -5   5   3       33.95       35.01      1.30 o 
  -4   5   3       24.58       26.83      0.93 o 
  -3   5   3     1204.06     1160.90     10.87 o 
  -2   5   3      607.08      550.47      5.72 o 
  -1   5   3      552.91      591.44      6.10 o 
   0   5   3      123.01      130.82      2.10 o 
   1   5   3      341.63      348.13      4.21 o 
   2   5   3      764.00      871.75     10.54 o 
   3   5   3      478.84      492.73      7.07 o 
   4   5   3      254.58      240.85      4.63 o 
   5   5   3       22.14       26.07      2.56 o 
   6   5   3       86.94       83.14      3.09 o 
   7   5   3      322.00      343.02     11.18 o 
 -10   6   3       29.99       39.92      2.18 o 
  -9   6   3      139.70      132.72      3.48 o 
  -8   6   3      544.37      566.24      8.12 o 
  -7   6   3      101.65       98.34      2.63 o 
  -6   6   3        7.14        6.70      0.76 o 
  -5   6   3      497.81      501.02     10.85 o 
  -4   6   3     1618.86     1733.08     15.91 o 
  -3   6   3     1585.31     1521.37     14.03 o 
  -2   6   3     1122.39     1053.91     10.15 o 
  -1   6   3       48.38       62.24      1.40 o 
   0   6   3     1071.69     1092.13     13.81 o 
   1   6   3      406.13      438.74      6.23 o 
   2   6   3      914.88      923.74     11.32 o 
   3   6   3      463.75      435.79      6.74 o 
   4   6   3      115.70      106.47      3.03 o 
   5   6   3       10.10       12.89      1.32 o 
   6   6   3      318.49      324.29      8.38 o 
 -10   7   3        0.51        0.01      0.79 o 
  -9   7   3      341.43      302.21      7.23 o 
  -8   7   3      171.56      169.71      4.87 o 
  -7   7   3      313.54      320.33      8.20 o 
  -6   7   3      534.15      506.54      9.18 o 
  -5   7   3        3.35        4.85      0.88 o 
  -4   7   3     1496.06     1547.37     27.86 o 
  -3   7   3     2793.13     2767.29     28.97 o 
  -2   7   3      924.97      908.57     11.07 o 
  -1   7   3      129.49      134.21      2.92 o 
   0   7   3      128.06      124.67      3.77 o 
   1   7   3      269.54      230.61      5.65 o 
   2   7   3      551.82      499.00      9.64 o 
   3   7   3        5.94        6.40      1.87 o 
   4   7   3      185.89      188.02      5.61 o 
   5   7   3        1.59        1.48      0.96 o 
 -10   8   3      486.96      462.08     10.72 o 
  -9   8   3      744.84      702.75     12.78 o 
  -8   8   3       25.60       23.12      2.06 o 
  -7   8   3      309.67      301.37      6.92 o 
  -6   8   3      374.78      355.89      7.37 o 
  -5   8   3       69.53       76.79      3.36 o 
  -4   8   3     1404.21     1426.98     19.46 o 
  -3   8   3      800.73      858.86     10.84 o 
  -2   8   3        1.31        2.51      0.55 o 
  -1   8   3      169.45      161.65      4.67 o 
   0   8   3      388.34      386.13      8.03 o 
   1   8   3      602.15      609.81     11.18 o 
   2   8   3      474.46      460.30      9.51 o 
   3   8   3       29.63       27.03      2.38 o 
   4   8   3      603.29      612.90     12.29 o 
  -9   9   3      236.70      233.98      6.50 o 
  -8   9   3      191.39      174.03      5.26 o 
  -7   9   3       24.93       26.38      3.19 o 
  -6   9   3      107.10      106.77      3.78 o 
  -5   9   3       88.31       93.45      3.69 o 
  -4   9   3      111.36       92.25      2.66 o 
  -3   9   3       69.29       70.43      2.30 o 
  -2   9   3      300.58      305.94      6.87 o 
  -1   9   3      672.15      667.83     11.80 o 
   0   9   3      502.09      532.65     10.32 o 
   1   9   3      251.60      258.60      6.68 o 
   2   9   3      138.24      129.00      4.65 o 
   3   9   3        8.76        6.69      1.42 o 
  -9  10   3      157.55      154.47      5.32 o 
  -8  10   3      456.40      439.62      9.48 o 
  -7  10   3      518.61      485.88     10.64 o 
  -6  10   3       53.48       61.17      3.74 o 
  -5  10   3        9.21        7.69      1.23 o 
  -4  10   3        3.23        1.82      1.93 o 
  -3  10   3      227.68      241.09      6.10 o 
  -2  10   3      174.22      164.41      4.98 o 
  -1  10   3      131.79      120.07      4.28 o 
   0  10   3        0.30       -0.29      0.74 o 
   1  10   3       99.41       96.07      7.15 o 
   2  10   3      334.10      330.90      8.33 o 
  -8  11   3      385.13      390.09      8.97 o 
  -7  11   3      159.16      150.23      4.97 o 
  -6  11   3       38.15       35.95      4.14 o 
  -5  11   3       70.55       54.90      2.84 o 
  -4  11   3       78.04       75.89      4.83 o 
  -3  11   3      192.28      182.06      5.40 o 
  -2  11   3      252.13      240.17      6.47 o 
  -1  11   3      136.48      125.07      4.61 o 
   0  11   3      539.90      556.80     11.48 o 
   1  11   3       96.00       90.66      4.14 o 
  -6  12   3       10.56        9.84      1.59 o 
  -5  12   3      181.50      178.66      7.90 o 
  -4  12   3      353.96      365.59     11.79 o 
  -3  12   3      198.81      212.35      6.22 o 
  -2  12   3       53.09       49.38      3.83 o 
  -1  12   3      227.55      234.10      6.94 o 
   2 -13   4        0.44        1.50      1.10 o 
   3 -13   4        2.07        1.14      1.07 o 
  -1 -12   4      477.74      468.77     16.58 o 
   0 -12   4        6.20        7.92      1.48 o 
   1 -12   4       35.53       38.84      2.69 o 
   2 -12   4        8.86        9.20      2.16 o 
   3 -12   4      233.69      225.61      8.52 o 
   4 -12   4      102.95      108.03      4.10 o 
   5 -12   4       13.13       14.64      1.86 o 
   6 -12   4        0.73       -0.37      0.75 o 
  -3 -11   4      458.27      468.26     10.28 o 
  -2 -11   4     1482.04     1520.03     23.18 o 
  -1 -11   4       98.70       99.19      3.93 o 
   0 -11   4       11.45       10.85      2.17 o 
   1 -11   4        4.17        5.83      1.20 o 
   2 -11   4      166.69      161.96      4.83 o 
   3 -11   4      272.95      285.31      6.60 o 
   4 -11   4       16.67       21.96      2.00 o 
   5 -11   4      229.80      251.18      6.51 o 
   6 -11   4       17.76       13.14      1.78 o 
   7 -11   4      104.10      130.94      4.83 o 
  -4 -10   4        5.44        4.91      2.46 o 
  -3 -10   4      381.25      367.12      8.56 o 
  -2 -10   4      323.10      322.90      7.61 o 
  -1 -10   4       11.00       11.45      1.83 o 
   0 -10   4       35.05       34.83      2.37 o 
   1 -10   4      636.70      650.50     11.56 o 
   2 -10   4     1770.05     1752.66     19.88 o 
   3 -10   4      696.93      684.21     11.45 o 
   4 -10   4       53.85       66.76      2.92 o 
   5 -10   4      282.66      310.08      7.76 o 
   6 -10   4        9.89        6.76      1.82 o 
   7 -10   4      236.09      250.98      6.71 o 
   8 -10   4      272.03      262.19      7.15 o 
  -5  -9   4        5.76        8.08      1.99 o 
  -4  -9   4       31.01       30.19      3.05 o 
  -3  -9   4      211.00      207.98      5.66 o 
  -2  -9   4      186.15      181.38      5.14 o 
  -1  -9   4        0.40        1.06      0.66 o 
   0  -9   4      450.87      466.87     13.65 o 
   1  -9   4     1081.13     1117.44     13.39 o 
   2  -9   4      679.64      647.57      8.83 o 
   3  -9   4      345.32      328.99      7.45 o 
   4  -9   4      169.63      173.61      6.50 o 
   5  -9   4       41.03       35.64      2.34 o 
   6  -9   4       84.72       71.98      3.18 o 
   7  -9   4       97.09      106.88      4.10 o 
   8  -9   4        0.47       -0.79      1.83 o 
  -6  -8   4      771.05      787.37     14.35 o 
  -5  -8   4      243.01      229.70      6.31 o 
  -4  -8   4        6.00        8.28      2.27 o 
  -3  -8   4        9.08        6.62      1.83 o 
  -2  -8   4       19.76       25.78      1.96 o 
  -1  -8   4       91.67       85.98      3.11 o 
   0  -8   4       19.20       20.56      1.23 o 
   1  -8   4       50.70       47.17      1.71 o 
   2  -8   4      108.04       90.88      2.45 o 
   3  -8   4      550.49      513.47      7.29 o 
   4  -8   4      648.86      640.77     10.68 o 
   5  -8   4      113.60      105.84      3.78 o 
   6  -8   4        0.54        0.67      0.68 o 
   7  -8   4        8.19        9.68      1.43 o 
   8  -8   4        4.35        4.80      1.13 o 
  -7  -7   4       27.87       30.73      2.09 o 
  -6  -7   4      290.93      297.09      5.82 o 
  -5  -7   4      192.95      186.21      4.15 o 
  -4  -7   4       47.15       56.15      2.10 o 
  -3  -7   4      373.51      352.27      7.24 o 
  -2  -7   4     1194.51     1233.45     17.93 o 
  -1  -7   4        8.89        7.93      0.92 o 
   0  -7   4      423.90      429.21      7.50 o 
   1  -7   4        8.35        5.09      0.97 o 
   2  -7   4        8.90       13.26      1.03 o 
   3  -7   4      368.50      348.90      5.36 o 
   4  -7   4     1305.05     1334.85     18.64 o 
   5  -7   4      387.87      377.89      7.48 o 
   6  -7   4       18.39       13.82      1.56 o 
   7  -7   4      105.01      107.19      5.58 o 
   8  -7   4      227.35      228.00      6.21 o 
   9  -7   4       25.69       25.31      2.46 o 
  -8  -6   4        4.53        5.08      2.47 o 
  -7  -6   4      202.21      203.92      4.67 o 
  -6  -6   4       10.16       11.23      1.20 o 
  -5  -6   4      376.86      371.50      6.16 o 
  -4  -6   4      428.40      422.39      6.40 o 
  -3  -6   4     1345.75     1381.73     15.56 o 
  -2  -6   4      993.75     1007.12     11.64 o 
  -1  -6   4      958.09     1010.72      9.83 o 
   0  -6   4       88.10       93.68      2.22 o 
   1  -6   4       35.30       34.11      1.32 o 
   2  -6   4      375.69      409.45      5.78 o 
   3  -6   4      597.63      600.42      7.77 o 
   4  -6   4      730.88      691.72     10.84 o 
   5  -6   4       11.80       16.37      1.57 o 
   6  -6   4       21.58       23.00      1.90 o 
   7  -6   4      613.55      611.94     15.18 o 
   8  -6   4     1465.89     1547.64     22.58 o 
   9  -6   4      143.80      155.88      5.20 o 
  -8  -5   4      314.70      311.36      7.97 o 
  -7  -5   4       15.86       17.31      1.49 o 
  -6  -5   4      193.88      190.27      4.09 o 
  -5  -5   4      603.40      572.82      8.01 o 
  -4  -5   4      326.39      300.34      4.91 o 
  -3  -5   4     4058.14     3994.33     40.08 o 
  -2  -5   4     4255.92     4316.13     36.83 o 
  -1  -5   4        3.65        3.57      1.14 o 
   0  -5   4     1199.11     1315.31     12.03 o 
   1  -5   4       82.30       97.97      1.58 o 
   2  -5   4     2102.29     2247.13     19.81 o 
   3  -5   4      511.06      497.17      5.45 o 
   4  -5   4      330.97      352.01      5.10 o 
   5  -5   4      199.31      184.66      3.50 o 
   6  -5   4        3.71        1.59      0.67 o 
   7  -5   4      531.23      547.16     10.08 o 
   8  -5   4      934.84      947.91     15.33 o 
   9  -5   4      163.23      179.59      5.55 o 
  -9  -4   4      572.87      584.38     11.58 o 
  -8  -4   4      433.20      405.32     12.07 o 
  -7  -4   4      213.92      207.29      4.41 o 
  -6  -4   4      333.25      326.41      5.51 o 
  -5  -4   4       82.43       82.71      5.48 o 
  -4  -4   4      682.57      655.61      8.31 o 
  -3  -4   4      348.36      275.11      3.57 o 
  -2  -4   4      151.15      137.99      3.58 o 
  -1  -4   4      151.68      147.63      2.80 o 
   0  -4   4     1157.53     1196.40     12.99 o 
   1  -4   4     5057.55     5068.02     69.63 o 
   2  -4   4      974.47     1025.37      9.62 o 
   3  -4   4        9.00       10.64      0.92 o 
   4  -4   4      598.66      608.59      6.53 o 
   5  -4   4       27.60       24.37      1.25 o 
   6  -4   4      341.91      307.94      5.12 o 
   7  -4   4      404.98      402.79      6.44 o 
   8  -4   4      208.27      201.35      4.40 o 
   9  -4   4       14.63       14.65      2.77 o 
  -9  -3   4      753.31      776.88     13.76 o 
  -8  -3   4      441.40      441.16      8.88 o 
  -7  -3   4      248.69      243.20      4.69 o 
  -6  -3   4      261.81      229.55      4.30 o 
  -5  -3   4       89.42       77.50      2.14 o 
  -4  -3   4       11.32        7.91      0.59 o 
  -3  -3   4      196.01      159.65      2.35 o 
  -2  -3   4      670.97      673.56      6.63 o 
  -1  -3   4      570.40      675.02      8.34 o 
   0  -3   4      548.05      543.54      6.57 o 
   1  -3   4      128.68       93.01      1.94 o 
   2  -3   4     1368.97     1442.39     12.99 o 
   3  -3   4     1059.30     1115.66     10.52 o 
   4  -3   4     1079.83     1090.68     10.54 o 
   5  -3   4      154.38      167.26      3.32 o 
   6  -3   4       18.37       15.39      1.17 o 
   7  -3   4        7.73       10.34      1.10 o 
   8  -3   4        3.95        6.26      0.94 o 
   9  -3   4      199.79      208.75      5.99 o 
 -10  -2   4       41.24       40.30      2.94 o 
  -9  -2   4      373.02      367.85      8.19 o 
  -8  -2   4      533.57      523.86      9.78 o 
  -7  -2   4     1010.36     1025.74     15.32 o 
  -6  -2   4      793.09      820.76     10.20 o 
  -5  -2   4       76.32       80.05      1.69 o 
  -4  -2   4      324.23      329.56      3.97 o 
  -3  -2   4      857.61      901.80      8.60 o 
  -2  -2   4      422.61      412.91      4.34 o 
  -1  -2   4      253.27      282.70      3.10 o 
   0  -2   4      141.72      171.61      6.11 o 
   1  -2   4      140.28      113.51      1.64 o 
   2  -2   4     1770.86     1888.01     16.66 o 
   3  -2   4      699.57      714.14      7.20 o 
   4  -2   4     1038.29     1049.04     10.23 o 
   5  -2   4      135.89      138.47      2.94 o 
   6  -2   4      519.37      476.96      6.85 o 
   7  -2   4        0.41        0.28      0.47 o 
   8  -2   4       93.48       90.57      3.57 o 
   9  -2   4      354.80      350.80      8.17 o 
 -10  -1   4       79.89       86.72      3.82 o 
  -9  -1   4        4.52        5.40      1.15 o 
  -8  -1   4      896.08      887.74     14.11 o 
  -7  -1   4       87.40       78.62      3.35 o 
  -6  -1   4     1040.66     1038.91     19.98 o 
  -5  -1   4      108.01      123.41      2.15 o 
  -4  -1   4      110.61      121.00      2.00 o 
  -3  -1   4     1251.02     1253.92     11.42 o 
  -2  -1   4     1104.08     1071.91      9.75 o 
  -1  -1   4       37.13       40.07      0.98 o 
   0  -1   4     3517.27     3635.01     45.28 o 
   1  -1   4       41.72       40.86      0.92 o 
   2  -1   4     1234.15     1236.48     11.31 o 
   3  -1   4     1791.98     1787.35     19.27 o 
   4  -1   4      883.91      873.33     14.61 o 
   5  -1   4       50.35       48.47      1.66 o 
   6  -1   4       41.66       39.48      2.97 o 
   7  -1   4      129.01      132.82      4.35 o 
   8  -1   4      277.29      249.15      6.35 o 
   9  -1   4       13.23       14.31      1.91 o 
 -10   0   4     1004.40     1035.54     16.99 o 
  -9   0   4       12.95       12.01      4.17 o 
  -8   0   4     1029.33     1047.16     27.46 o 
  -7   0   4      947.86      902.30     10.84 o 
  -6   0   4       24.86       29.06      1.07 o 
  -5   0   4       35.81       37.66      1.24 o 
  -4   0   4      422.35      439.87      4.83 o 
  -3   0   4      867.94      847.84      8.04 o 
  -2   0   4     8732.62     8029.60    210.91 o 
  -1   0   4     2509.80     2686.89     22.86 o 
   0   0   4     1283.68     1311.85     11.69 o 
   1   0   4      127.88      135.35      1.94 o 
   2   0   4      636.52      627.04     11.23 o 
   3   0   4      622.45      617.36      6.49 o 
   4   0   4      611.52      622.93      6.80 o 
   5   0   4      125.55      126.01      2.43 o 
   6   0   4      355.93      345.31      7.03 o 
   7   0   4      311.73      326.08      7.18 o 
   8   0   4      795.04      807.61     13.90 o 
 -10   1   4        0.97        2.42      3.71 o 
  -9   1   4      354.74      338.32      7.46 o 
  -8   1   4      119.49      118.51      3.11 o 
  -7   1   4      170.09      177.40      3.49 o 
  -6   1   4      941.38      897.75      9.05 o 
  -5   1   4       34.12       37.80      1.09 o 
  -4   1   4     2976.65     2912.65     25.14 o 
  -3   1   4     6346.10     6027.07     82.58 o 
  -2   1   4     7481.13     7383.56    143.91 o 
  -1   1   4      516.43      552.98      6.52 o 
   0   1   4     1687.17     1770.84     15.45 o 
   1   1   4      344.39      351.17      3.90 o 
   2   1   4     3013.41     3098.06     26.75 o 
   3   1   4      636.19      652.01      6.87 o 
   4   1   4      471.06      464.48      5.48 o 
   5   1   4       34.21       39.76      1.62 o 
   6   1   4        8.80        8.06      1.20 o 
   7   1   4      981.03      981.97     15.53 o 
   8   1   4      652.78      667.46     12.25 o 
 -11   2   4        3.12        3.94      1.50 o 
 -10   2   4      282.72      292.58      7.19 o 
  -9   2   4      338.66      316.12      5.64 o 
  -8   2   4      318.00      282.46      4.95 o 
  -7   2   4      239.86      214.27      3.96 o 
  -6   2   4      814.33      751.32      9.07 o 
  -5   2   4       99.80      108.16      2.49 o 
  -4   2   4      766.22      744.12      7.54 o 
  -3   2   4      305.70      303.08      3.46 o 
  -2   2   4       18.39        9.23      0.68 o 
  -1   2   4      438.68      419.97      5.38 o 
   0   2   4      820.46      740.73      9.29 o 
   1   2   4      120.48       85.80      1.55 o 
   2   2   4     1094.81     1160.30     10.94 o 
   3   2   4       21.94       22.15      1.05 o 
   4   2   4      558.62      567.92      7.67 o 
   5   2   4      180.45      188.04      3.89 o 
   6   2   4      422.68      426.31      8.35 o 
   7   2   4      146.21      143.85      4.63 o 
   8   2   4        6.92        4.89      1.20 o 
 -11   3   4      202.25      227.33     11.14 o 
 -10   3   4      459.95      469.32      9.49 o 
  -9   3   4       69.22       65.87      2.35 o 
  -8   3   4      236.17      191.76      3.90 o 
  -7   3   4       38.13       30.79      1.45 o 
  -6   3   4      162.23      177.52      4.68 o 
  -5   3   4      250.14      269.01      3.49 o 
  -4   3   4      246.07      295.91      3.84 o 
  -3   3   4       37.16       28.85      0.79 o 
  -2   3   4      463.75      443.78      7.63 o 
  -1   3   4     2433.29     2446.97     29.41 o 
   0   3   4      484.80      466.75      4.91 o 
   1   3   4      209.24      200.98      2.75 o 
   2   3   4     1063.76     1063.58     10.26 o 
   3   3   4      401.82      408.60      5.94 o 
   4   3   4      831.92      849.72     10.65 o 
   5   3   4      204.51      209.26      4.90 o 
   6   3   4       13.53       12.27      1.53 o 
   7   3   4        1.73        0.18      2.24 o 
 -11   4   4       76.10      100.74      4.17 o 
 -10   4   4        2.06        4.68      0.84 o 
  -9   4   4      264.72      241.32      4.80 o 
  -8   4   4     1302.89     1272.50     14.85 o 
  -7   4   4     2263.29     2216.28     23.35 o 
  -6   4   4      348.47      340.87      5.51 o 
  -5   4   4      860.80      836.87      8.43 o 
  -4   4   4        4.23        4.22      0.85 o 
  -3   4   4      514.02      539.25      5.57 o 
  -2   4   4     1466.67     1619.63     17.40 o 
  -1   4   4      786.41      822.50      8.01 o 
   0   4   4      161.37      196.56      2.65 o 
   1   4   4       42.50       49.13      1.24 o 
   2   4   4      523.06      537.62      7.13 o 
   3   4   4     1637.92     1665.99     18.43 o 
   4   4   4      430.14      416.05      6.49 o 
   5   4   4       74.92       77.82      2.56 o 
   6   4   4      208.90      217.20     10.35 o 
   7   4   4        4.85        5.97      1.34 o 
 -11   5   4      116.08      123.85      4.64 o 
 -10   5   4      208.79      176.76      4.24 o 
  -9   5   4      278.55      272.70      5.76 o 
  -8   5   4      886.36      863.57     10.97 o 
  -7   5   4      575.94      549.22      7.57 o 
  -6   5   4      312.15      303.75      7.88 o 
  -5   5   4        0.19        2.08      0.36 o 
  -4   5   4       85.45       91.42      2.26 o 
  -3   5   4        5.26        3.91      0.60 o 
  -2   5   4      860.66      954.71     11.20 o 
  -1   5   4       32.72       38.09      1.39 o 
   0   5   4      946.54      967.98     11.38 o 
   1   5   4        2.41        0.33      0.54 o 
   2   5   4      926.77      952.40     14.75 o 
   3   5   4     2683.65     2567.13     34.54 o 
   4   5   4       18.91       17.02      1.81 o 
   5   5   4        3.87        4.40      1.11 o 
   6   5   4       64.42       68.93      3.40 o 
 -10   6   4      218.49      208.60      5.98 o 
  -9   6   4       88.34      109.24      4.00 o 
  -8   6   4      923.82      940.63     35.06 o 
  -7   6   4      488.95      467.11      8.80 o 
  -6   6   4      139.96      127.10      3.77 o 
  -5   6   4       23.52       24.22      1.71 o 
  -4   6   4      778.64      738.88     11.47 o 
  -3   6   4     2919.80     2976.08     49.54 o 
  -2   6   4     1279.51     1335.34     15.13 o 
  -1   6   4      509.65      472.65      6.64 o 
   0   6   4      321.27      312.93      4.99 o 
   1   6   4        4.96        7.44      1.73 o 
   2   6   4     1286.31     1314.62     19.64 o 
   3   6   4      937.06      949.33     15.52 o 
   4   6   4      415.07      398.04     12.46 o 
   5   6   4       10.35        9.96      1.63 o 
   6   6   4       47.31       44.22      6.04 o 
 -10   7   4        0.77        0.96      0.91 o 
  -9   7   4       16.42       21.52      3.19 o 
  -8   7   4      157.56      163.97      4.88 o 
  -7   7   4       28.85       28.27      2.12 o 
  -6   7   4       48.30       50.25      2.41 o 
  -5   7   4      881.90      828.05     13.00 o 
  -4   7   4     1676.53     1599.31     17.99 o 
  -3   7   4      558.35      545.07      7.64 o 
  -2   7   4       57.86       60.53      1.97 o 
  -1   7   4       21.96       20.81      1.26 o 
   0   7   4       86.46       76.50      3.02 o 
   1   7   4       64.92       60.22      4.02 o 
   2   7   4      339.89      300.76      9.79 o 
   3   7   4       70.89       66.85      3.21 o 
   4   7   4       21.55       19.42      2.15 o 
   5   7   4      130.01      129.83      8.83 o 
 -10   8   4      128.51      130.39      6.93 o 
  -9   8   4       36.14       40.18      3.45 o 
  -8   8   4       36.86       40.43      2.63 o 
  -7   8   4       21.57       18.26      1.83 o 
  -6   8   4        2.71        2.41      0.79 o 
  -5   8   4        4.01        1.87      0.72 o 
  -4   8   4      121.50      131.70      3.19 o 
  -3   8   4      331.53      314.60      5.63 o 
  -2   8   4      340.11      334.34      5.59 o 
  -1   8   4     1381.65     1410.36     20.91 o 
   0   8   4       32.97       38.03      4.54 o 
   1   8   4        6.72        8.35      1.32 o 
   2   8   4        3.14        5.37      1.17 o 
   3   8   4        1.12        1.34      0.86 o 
   4   8   4        2.36        0.21      1.46 o 
  -9   9   4       41.61       47.92      3.09 o 
  -8   9   4      155.45      156.17      9.36 o 
  -7   9   4      136.57      144.83      4.70 o 
  -6   9   4        0.75        0.85      1.46 o 
  -5   9   4      153.65      149.93      4.54 o 
  -4   9   4       16.52       18.94      2.54 o 
  -3   9   4      212.09      213.31      4.43 o 
  -2   9   4      256.28      251.58      6.25 o 
  -1   9   4      942.85      982.11     23.00 o 
   0   9   4      479.29      465.62      9.62 o 
   1   9   4        4.61        4.50      1.16 o 
   2   9   4        2.66        0.91      0.85 o 
   3   9   4      295.89      285.33      7.78 o 
  -9  10   4      130.96      123.63      4.77 o 
  -8  10   4      428.31      446.57      9.68 o 
  -7  10   4      596.76      619.94     11.70 o 
  -6  10   4       42.36       43.88      4.76 o 
  -5  10   4      206.50      197.99      5.55 o 
  -4  10   4        0.20        1.43      0.63 o 
  -3  10   4      195.51      198.13      5.60 o 
  -2  10   4     1055.88     1050.82     17.32 o 
  -1  10   4       19.81       25.38      2.29 o 
   0  10   4        0.88        0.40      0.74 o 
   1  10   4        3.32        1.03      0.99 o 
   2  10   4      661.94      669.23     18.19 o 
  -7  11   4      549.87      555.11     11.10 o 
  -6  11   4        0.77        0.73      0.74 o 
  -5  11   4      112.77      109.73      4.18 o 
  -4  11   4        0.40        1.40      1.29 o 
  -3  11   4      293.65      304.86      7.55 o 
  -2  11   4       48.58       46.65      2.98 o 
  -1  11   4       41.15       43.59      2.98 o 
   0  11   4       56.56       62.19      5.03 o 
  -5  12   4       87.72       87.92      5.79 o 
  -4  12   4      253.79      254.27      9.92 o 
  -3  12   4      322.14      340.99      8.43 o 
  -2  12   4       14.41       13.32      2.83 o 
  -1 -12   5      362.30      372.65      8.89 o 
   0 -12   5      242.94      245.16     13.66 o 
   1 -12   5      287.95      281.26      7.27 o 
   2 -12   5        3.35        2.97      0.99 o 
   3 -12   5      308.81      280.21      9.89 o 
   4 -12   5      559.29      589.91     11.70 o 
   5 -12   5       81.99       83.70      3.78 o 
  -3 -11   5      537.64      539.84     11.39 o 
  -2 -11   5      906.24      911.33     15.89 o 
  -1 -11   5       22.64       20.18      2.16 o 
   0 -11   5      249.08      240.28      6.44 o 
   1 -11   5       20.32       16.72      3.78 o 
   2 -11   5      230.67      230.45      7.36 o 
   3 -11   5      140.02      132.33      4.30 o 
   4 -11   5      442.68      440.09      9.08 o 
   5 -11   5       65.59       52.63      6.58 o 
   6 -11   5       14.60       10.61      1.62 o 
  -4 -10   5      255.57      269.04      7.34 o 
  -3 -10   5      209.16      214.09      6.19 o 
  -2 -10   5      177.71      171.60      6.61 o 
  -1 -10   5       49.88       44.39      2.73 o 
   0 -10   5      423.37      431.59     16.76 o 
   1 -10   5      343.54      361.50      7.96 o 
   2 -10   5      189.85      194.69      4.25 o 
   3 -10   5        3.46        3.70      1.63 o 
   4 -10   5       52.48       54.44      4.96 o 
   5 -10   5        7.64        6.95      1.55 o 
   6 -10   5       43.10       44.44      2.90 o 
   7 -10   5       36.34       27.56      2.55 o 
  -5  -9   5       10.55       11.98      1.79 o 
  -4  -9   5       35.68       34.37      3.34 o 
  -3  -9   5        0.76        1.41      0.97 o 
  -2  -9   5      142.51      130.56     11.11 o 
  -1  -9   5      817.78      850.34     14.12 o 
   0  -9   5      967.16      979.96     15.58 o 
   1  -9   5      145.97      136.14      3.28 o 
   2  -9   5      786.23      742.65      9.96 o 
   3  -9   5      209.37      187.23      3.99 o 
   4  -9   5      245.50      229.84     14.33 o 
   5  -9   5       62.03       54.50      2.72 o 
   6  -9   5       80.82       77.52      3.39 o 
   7  -9   5        3.93        9.73      2.49 o 
   8  -9   5       10.03       12.62      1.82 o 
  -6  -8   5      233.27      248.61      6.93 o 
  -5  -8   5       44.59       41.94      2.79 o 
  -4  -8   5      109.74      103.77      3.88 o 
  -3  -8   5      114.33      118.83      4.04 o 
  -2  -8   5       56.17       53.23      2.59 o 
  -1  -8   5      158.35      163.17      4.57 o 
   0  -8   5       43.32       40.55      1.64 o 
   1  -8   5        1.35        2.40      0.55 o 
   2  -8   5      502.54      492.76      7.18 o 
   3  -8   5     1292.45     1314.35     15.41 o 
   4  -8   5      761.26      737.56     12.02 o 
   5  -8   5       91.09       90.71      3.44 o 
   6  -8   5       87.19       83.37      3.44 o 
   7  -8   5      178.95      183.02      5.50 o 
   8  -8   5       17.25       21.26      2.26 o 
  -7  -7   5      520.88      509.82     11.64 o 
  -6  -7   5      571.83      576.09     11.22 o 
  -5  -7   5        7.13        9.49      1.38 o 
  -4  -7   5       54.10       46.34      2.41 o 
  -3  -7   5        5.13        7.24      1.13 o 
  -2  -7   5      319.08      332.25      6.96 o 
  -1  -7   5      340.07      354.23      5.48 o 
   0  -7   5      453.68      418.59      7.71 o 
   1  -7   5      346.88      354.65      5.53 o 
   2  -7   5        0.99        4.74      0.70 o 
   3  -7   5     2684.47     2737.59     28.67 o 
   4  -7   5     2360.16     2359.57     30.54 o 
   5  -7   5        1.56        2.30      0.72 o 
   6  -7   5       13.70       11.47      1.47 o 
   7  -7   5        1.45        0.77      0.68 o 
   8  -7   5      306.65      285.71     10.34 o 
  -8  -6   5      241.89      234.97      9.29 o 
  -7  -6   5      929.57      920.43     12.50 o 
  -6  -6   5       67.86       72.02      2.52 o 
  -5  -6   5        4.57        5.50      1.06 o 
  -4  -6   5      463.98      426.91     11.44 o 
  -3  -6   5     1080.69     1169.01     17.24 o 
  -2  -6   5     3285.64     3263.61     33.38 o 
  -1  -6   5       75.97       87.10      2.61 o 
   0  -6   5     1600.60     1609.97     17.57 o 
   1  -6   5      112.93      100.38      2.44 o 
   2  -6   5     1049.07     1057.24     12.34 o 
   3  -6   5     1607.91     1678.26     21.97 o 
   4  -6   5      369.83      386.67      7.33 o 
   5  -6   5       51.24       54.81      2.52 o 
   6  -6   5        6.13        8.29      1.26 o 
   7  -6   5      516.82      522.62     10.54 o 
   8  -6   5     1054.54     1050.70     31.98 o 
  -8  -5   5      153.07      155.91      9.38 o 
  -7  -5   5      366.24      386.06      7.81 o 
  -6  -5   5        9.13        6.40      0.91 o 
  -5  -5   5       16.06       21.07      1.36 o 
  -4  -5   5      469.82      438.69      6.33 o 
  -3  -5   5     1009.86     1010.64      9.96 o 
  -2  -5   5     1688.50     1675.24     18.01 o 
  -1  -5   5      809.73      754.28      9.12 o 
   0  -5   5       42.51       46.66      1.52 o 
   1  -5   5      184.76      171.77      3.22 o 
   2  -5   5       24.09        9.39      0.83 o 
   3  -5   5        0.69        1.39      0.90 o 
   4  -5   5      235.89      190.02      6.17 o 
   5  -5   5      680.95      661.62     10.84 o 
   6  -5   5       91.18       84.15      3.18 o 
   7  -5   5      569.82      577.28     26.13 o 
   8  -5   5       98.06      101.52      8.90 o 
   9  -5   5       25.36       22.96      2.34 o 
  -9  -4   5        3.49        1.31      0.94 o 
  -8  -4   5       82.84       84.53      4.02 o 
  -7  -4   5       17.00       20.69      1.53 o 
  -6  -4   5      212.75      197.10      4.07 o 
  -5  -4   5       37.15       40.51      1.65 o 
  -4  -4   5      173.05      153.04      3.74 o 
  -3  -4   5      911.48      915.80      9.06 o 
  -2  -4   5      471.71      474.74      5.19 o 
  -1  -4   5     3267.81     3312.14     41.99 o 
   0  -4   5      499.82      510.42      6.54 o 
   1  -4   5      133.42      181.64      3.21 o 
   2  -4   5      337.86      303.35      4.58 o 
   3  -4   5       49.26       48.73      1.60 o 
   4  -4   5        5.45        8.44      0.85 o 
   5  -4   5        6.39        6.93      1.03 o 
   6  -4   5      197.44      182.20      5.67 o 
   7  -4   5       11.30       16.34      3.12 o 
   8  -4   5       29.27       33.89      2.46 o 
   9  -4   5      586.33      608.69     16.96 o 
  -9  -3   5       25.54       25.66      2.48 o 
  -8  -3   5       50.13       47.02      6.81 o 
  -7  -3   5      104.01      100.63      4.82 o 
  -6  -3   5       70.99       62.07      3.42 o 
  -5  -3   5       69.08       78.32      2.15 o 
  -4  -3   5       11.23        9.26      0.66 o 
  -3  -3   5        2.39        4.12      0.45 o 
  -2  -3   5      751.08      773.19      7.58 o 
  -1  -3   5     4162.14     4120.69     34.94 o 
   0  -3   5     2911.94     3064.27     59.17 o 
   1  -3   5      216.89      227.95      2.77 o 
   2  -3   5      113.60      102.36      1.75 o 
   3  -3   5      223.20      220.26      3.08 o 
   4  -3   5     1661.81     1688.34     15.66 o 
   5  -3   5        0.46        1.07      0.43 o 
   6  -3   5       26.41       27.44      1.51 o 
   7  -3   5      200.25      208.16      4.35 o 
   8  -3   5      262.13      299.47     10.13 o 
 -10  -2   5       50.28       55.43      3.34 o 
  -9  -2   5        0.72       -0.14      1.24 o 
  -8  -2   5      125.64      128.49      4.17 o 
  -7  -2   5     1691.71     1663.74     22.66 o 
  -6  -2   5     1257.51     1238.31     14.31 o 
  -5  -2   5      200.16      200.58      3.90 o 
  -4  -2   5      194.95      168.72      2.58 o 
  -3  -2   5      462.05      477.82      5.16 o 
  -2  -2   5      135.97      124.50      1.90 o 
  -1  -2   5     2629.43     2703.49     23.25 o 
   0  -2   5      168.78      180.76      3.45 o 
   1  -2   5      132.92      136.89      2.00 o 
   2  -2   5      493.60      476.62      5.20 o 
   3  -2   5     4232.43     4113.07     51.88 o 
   4  -2   5      181.09      170.49      2.82 o 
   5  -2   5       32.91       33.09      1.45 o 
   6  -2   5      312.58      307.49      5.22 o 
   7  -2   5        9.68       10.12      1.39 o 
   8  -2   5      215.76      230.54      6.11 o 
 -10  -1   5      209.47      208.11      6.09 o 
  -9  -1   5      194.61      198.47      5.55 o 
  -8  -1   5     1507.12     1524.55     21.53 o 
  -7  -1   5     1930.62     1997.14     26.28 o 
  -6  -1   5       83.20       84.00      2.88 o 
  -5  -1   5      318.37      319.69      4.89 o 
  -4  -1   5       98.75      130.32      2.14 o 
  -3  -1   5      532.97      543.22      9.00 o 
  -2  -1   5      358.14      322.30      5.19 o 
  -1  -1   5        7.77        4.63      0.38 o 
   0  -1   5      285.19      288.54      3.32 o 
   1  -1   5      776.90      793.84      7.71 o 
   2  -1   5      641.14      616.73      6.38 o 
   3  -1   5     4849.59     4732.15     66.34 o 
   4  -1   5      612.55      620.13      6.89 o 
   5  -1   5       28.67       34.44      1.74 o 
   6  -1   5        2.36        5.62      0.78 o 
   7  -1   5       11.59        8.47      1.49 o 
   8  -1   5       37.77       42.88      2.76 o 
 -10   0   5       75.00       64.93      3.22 o 
  -9   0   5       17.65       18.45      1.90 o 
  -8   0   5      458.48      448.68      8.52 o 
  -7   0   5      847.17      876.33     10.69 o 
  -6   0   5      335.42      345.19      4.47 o 
  -5   0   5      382.38      348.66      4.31 o 
  -4   0   5      787.67      779.53      7.82 o 
  -3   0   5     2505.61     2574.88     26.76 o 
  -2   0   5      426.54      518.96      7.13 o 
  -1   0   5     1451.38     1574.40     13.97 o 
   0   0   5       10.97       16.72      1.35 o 
   1   0   5       12.38       19.96      0.75 o 
   2   0   5     1197.99     1252.85     11.76 o 
   3   0   5      698.63      734.33      7.92 o 
   4   0   5     1273.91     1329.69     12.88 o 
   5   0   5        6.71        7.63      0.89 o 
   6   0   5       78.73       79.44      3.05 o 
   7   0   5      548.81      526.86     12.12 o 
   8   0   5      156.01      165.81      5.26 o 
 -10   1   5        9.88       11.36      2.31 o 
  -9   1   5       11.69       15.67      1.73 o 
  -8   1   5      384.90      367.66      5.88 o 
  -7   1   5       97.54      100.14      2.54 o 
  -6   1   5        1.03        2.65      0.65 o 
  -5   1   5      322.01      333.08      9.82 o 
  -4   1   5     3226.25     3319.96     28.61 o 
  -3   1   5     3201.54     3199.27     27.39 o 
  -2   1   5      787.22      829.50      7.87 o 
  -1   1   5      557.08      577.60      5.75 o 
   0   1   5      355.63      395.26      4.30 o 
   1   1   5       68.05       66.44      1.62 o 
   2   1   5       26.29       28.29      0.97 o 
   3   1   5      143.21      150.33      2.56 o 
   4   1   5      219.70      227.50      4.96 o 
   5   1   5      363.27      354.29      5.80 o 
   6   1   5      165.63      173.51      4.79 o 
   7   1   5       39.80       38.13      2.54 o 
   8   1   5       15.06       13.91      1.82 o 
 -10   2   5       14.78       14.66      1.73 o 
  -9   2   5       18.67       18.98      2.04 o 
  -8   2   5       30.72       36.18      1.68 o 
  -7   2   5        0.89        2.84      0.56 o 
  -6   2   5       37.43       31.05      1.33 o 
  -5   2   5      106.22      110.86      2.02 o 
  -4   2   5      230.62      241.34      3.14 o 
  -3   2   5      301.56      312.56      3.64 o 
  -2   2   5      455.08      392.05      5.33 o 
  -1   2   5     3349.66     3494.10     35.24 o 
   0   2   5      423.73      426.03      4.61 o 
   1   2   5        7.62       10.64      1.81 o 
   2   2   5      128.13      143.97      2.39 o 
   3   2   5       42.09       47.99      1.38 o 
   4   2   5        0.75        2.36      0.75 o 
   5   2   5      218.67      210.81      4.31 o 
   6   2   5       95.00       86.50      3.37 o 
   7   2   5       17.73       15.42      1.82 o 
 -11   3   5      456.31      445.05      9.68 o 
 -10   3   5      102.58       98.40      4.82 o 
  -9   3   5       27.93       26.54      1.87 o 
  -8   3   5        4.11        7.13      0.87 o 
  -7   3   5      610.30      603.67      8.03 o 
  -6   3   5       48.94       46.41      1.65 o 
  -5   3   5      719.85      768.79      7.88 o 
  -4   3   5       50.55       51.74      1.21 o 
  -3   3   5      845.28      864.07     10.20 o 
  -2   3   5     2396.33     2266.41     23.66 o 
  -1   3   5     1989.44     2001.18     22.40 o 
   0   3   5     2917.47     3005.43     26.02 o 
   1   3   5      166.21      183.04      2.69 o 
   2   3   5       33.75       35.26      1.13 o 
   3   3   5      675.71      667.80     14.94 o 
   4   3   5      937.42      926.55     14.88 o 
   5   3   5        7.54        8.66      1.11 o 
   6   3   5       25.07       22.59      3.72 o 
   7   3   5        0.66        1.06      1.49 o 
 -10   4   5        0.18        0.25      1.01 o 
  -9   4   5       78.35       71.63      3.13 o 
  -8   4   5     1305.03     1318.50     19.23 o 
  -7   4   5     1935.62     1905.57     25.76 o 
  -6   4   5      307.54      302.90     10.65 o 
  -5   4   5     1083.39     1147.74     21.26 o 
  -4   4   5      850.87      858.13     12.79 o 
  -3   4   5       90.73       77.27      2.07 o 
  -2   4   5     3746.11     3755.61     43.40 o 
  -1   4   5     1853.74     1874.45     23.06 o 
   0   4   5       25.12       28.32      1.25 o 
   1   4   5      142.12      127.93      2.80 o 
   2   4   5      473.26      415.85      7.97 o 
   3   4   5     1634.65     1559.90     22.45 o 
   4   4   5      316.36      316.27     12.72 o 
   5   4   5      209.28      202.03      5.67 o 
   6   4   5      165.60      168.90      7.60 o 
 -10   5   5        0.53        1.14      0.82 o 
  -9   5   5      460.28      441.43      9.03 o 
  -8   5   5      976.28     1002.23     15.78 o 
  -7   5   5     1103.31     1094.79     16.44 o 
  -6   5   5        2.79        1.62      0.85 o 
  -5   5   5      379.27      381.29      5.81 o 
  -4   5   5       23.13       26.72      2.47 o 
  -3   5   5     1691.90     1715.90     18.87 o 
  -2   5   5        1.33        3.93      0.62 o 
  -1   5   5      352.57      350.56      8.65 o 
   0   5   5      412.61      402.66      9.40 o 
   1   5   5      499.01      534.87      9.63 o 
   2   5   5     1219.11     1192.25     18.01 o 
   3   5   5     1528.52     1550.31     22.85 o 
   4   5   5        5.83        5.54      1.23 o 
   5   5   5      179.21      187.26      5.75 o 
   6   5   5        2.27        2.36      1.64 o 
 -10   6   5       70.14       73.43      3.46 o 
  -9   6   5       94.94       84.00      3.56 o 
  -8   6   5      281.70      268.49      6.48 o 
  -7   6   5      985.81     1014.76     21.73 o 
  -6   6   5      595.83      614.38     10.59 o 
  -5   6   5      197.06      190.59      3.82 o 
  -4   6   5       98.31       80.97      2.31 o 
  -3   6   5      126.09      146.24      3.24 o 
  -2   6   5        5.01        5.87      0.99 o 
  -1   6   5        5.71        6.37      0.78 o 
   0   6   5      697.71      693.46     11.85 o 
   1   6   5      109.64      111.53      4.77 o 
   2   6   5       15.79       21.72      1.96 o 
   3   6   5      348.87      331.63     10.20 o 
   4   6   5      433.60      420.60      9.24 o 
   5   6   5      191.65      186.29      5.96 o 
 -10   7   5       15.04       15.14      1.98 o 
  -9   7   5        5.79        6.19      1.21 o 
  -8   7   5      181.16      171.90      5.12 o 
  -7   7   5      156.16      155.73      4.74 o 
  -6   7   5      962.27      940.33     14.85 o 
  -5   7   5      510.99      511.64     11.85 o 
  -4   7   5      129.29      141.17      3.31 o 
  -3   7   5      307.18      334.75      5.59 o 
  -2   7   5     1418.53     1413.21     16.43 o 
  -1   7   5        3.04        3.06      0.61 o 
   0   7   5       29.60       33.04      2.26 o 
   1   7   5       18.21       21.64      2.00 o 
   2   7   5       56.08       45.84      2.81 o 
   3   7   5       70.35       65.51      3.24 o 
   4   7   5      446.10      457.05     10.19 o 
 -10   8   5        3.47        5.35      1.36 o 
  -9   8   5       71.79       68.27      3.41 o 
  -8   8   5        2.65        2.38      0.88 o 
  -7   8   5       53.30       52.21      2.72 o 
  -6   8   5       21.81       30.42      2.22 o 
  -5   8   5       97.98      100.92      3.65 o 
  -4   8   5       65.97       74.85      2.43 o 
  -3   8   5      431.21      442.88      7.76 o 
  -2   8   5      248.50      256.72      4.89 o 
  -1   8   5     1120.99     1089.92     17.55 o 
   0   8   5        0.34        0.65      1.01 o 
   1   8   5      195.42      216.12      6.36 o 
   2   8   5      180.09      180.81      5.68 o 
   3   8   5       30.84       35.36      2.84 o 
  -9   9   5      131.39      134.23      4.93 o 
  -8   9   5       40.71       45.86      2.97 o 
  -7   9   5      335.60      323.77      7.62 o 
  -6   9   5      175.58      178.74      5.26 o 
  -5   9   5      119.91      117.69      4.17 o 
  -4   9   5       40.37       46.00      2.04 o 
  -3   9   5      274.47      287.57      7.06 o 
  -2   9   5     1043.62     1079.64     17.43 o 
  -1   9   5     1252.65     1247.27     19.65 o 
   0   9   5        7.66        5.86      1.22 o 
   1   9   5      104.21      110.32      4.37 o 
   2   9   5        5.70        2.68      1.14 o 
  -8  10   5      607.41      600.36     11.96 o 
  -7  10   5      383.72      351.53      8.25 o 
  -6  10   5       27.28       30.84      2.44 o 
  -5  10   5      815.81      764.22     14.07 o 
  -4  10   5       25.18       27.59      1.85 o 
  -3  10   5      415.51      421.23      9.13 o 
  -2  10   5     1706.73     1773.70     26.39 o 
  -1  10   5       42.93       46.47      3.01 o 
   0  10   5       16.99       13.13      1.79 o 
   1  10   5       39.57       40.26      3.03 o 
  -7  11   5      301.18      289.28      7.52 o 
  -6  11   5       23.73       24.72      2.36 o 
  -5  11   5        2.94        6.22      1.48 o 
  -4  11   5        2.06        1.83      1.35 o 
  -3  11   5       24.63       29.27      2.58 o 
  -2  11   5        5.26        5.12      1.23 o 
  -1  11   5        5.27        6.12      1.42 o 
  -1 -12   6       14.64       18.00      2.44 o 
   0 -12   6      151.59      152.28      6.19 o 
   1 -12   6       56.55       56.39      3.27 o 
   2 -12   6      121.40      117.10      6.55 o 
   3 -12   6      487.53      499.51     14.38 o 
   4 -12   6      350.80      345.05      8.24 o 
  -3 -11   6      455.86      448.08     10.19 o 
  -2 -11   6       70.13       76.98      3.71 o 
  -1 -11   6       32.17       33.14      2.61 o 
   0 -11   6       14.79       15.27      2.25 o 
   1 -11   6       21.84       22.28      5.04 o 
   2 -11   6        1.21        0.47      0.83 o 
   3 -11   6       19.26       21.49      2.84 o 
   4 -11   6        0.91        1.91      0.93 o 
   5 -11   6      138.21      134.87      4.85 o 
  -4 -10   6        5.78        7.23      1.50 o 
  -3 -10   6       32.84       35.25      3.67 o 
  -2 -10   6      149.74      152.37      5.08 o 
  -1 -10   6      800.67      819.71     29.03 o 
   0 -10   6      661.62      654.99     12.11 o 
   1 -10   6       22.87       28.06      3.27 o 
   2 -10   6      188.12      188.99      4.31 o 
   3 -10   6      193.42      189.20      5.25 o 
   4 -10   6      111.00       99.08      5.69 o 
   5 -10   6      104.49       86.87      4.97 o 
   6 -10   6      247.39      228.59      6.40 o 
  -5  -9   6        6.60        9.62      1.66 o 
  -4  -9   6       26.78       30.31      2.49 o 
  -3  -9   6       27.18       34.03      2.55 o 
  -2  -9   6      687.78      681.27     12.30 o 
  -1  -9   6     1741.65     1761.95     25.25 o 
   0  -9   6     1172.98     1164.93     18.02 o 
   1  -9   6       77.74       68.54      2.35 o 
   2  -9   6       26.12       31.82      1.75 o 
   3  -9   6        3.52        2.47      1.14 o 
   4  -9   6      434.11      427.50      8.62 o 
   5  -9   6      162.24      141.46      4.62 o 
   6  -9   6       56.00       56.49      3.09 o 
   7  -9   6      201.66      189.26      5.80 o 
  -6  -8   6      221.39      218.39      6.44 o 
  -5  -8   6      120.76      108.17      4.18 o 
  -4  -8   6      213.46      194.89      5.65 o 
  -3  -8   6        2.71        4.28      1.01 o 
  -2  -8   6      206.06      212.83      5.61 o 
  -1  -8   6     1936.28     1914.35     26.66 o 
   0  -8   6      286.27      251.11      5.76 o 
   1  -8   6       51.42       59.94      2.08 o 
   2  -8   6        9.64       11.83      1.14 o 
   3  -8   6     2046.20     2052.18     22.69 o 
   4  -8   6      403.46      386.64      7.89 o 
   5  -8   6       21.14       23.69      2.06 o 
   6  -8   6      477.90      473.93      9.65 o 
   7  -8   6      160.05      163.29      5.27 o 
  -7  -7   6      555.27      561.59     17.05 o 
  -6  -7   6      383.09      365.35      8.36 o 
  -5  -7   6        3.69        2.63      0.91 o 
  -4  -7   6      164.30      150.25      4.66 o 
  -3  -7   6       30.22       36.62      4.01 o 
  -2  -7   6       10.18        9.55      1.31 o 
  -1  -7   6       51.19       46.08      1.76 o 
   0  -7   6      212.98      198.28      3.92 o 
   1  -7   6      263.25      284.26      4.93 o 
   2  -7   6      685.54      745.21      9.78 o 
   3  -7   6     1120.56     1115.13     13.42 o 
   4  -7   6      445.58      414.33     14.22 o 
   5  -7   6        0.93        1.98      0.74 o 
   6  -7   6       11.24        7.49      1.32 o 
   7  -7   6       27.97       23.26      3.73 o 
   8  -7   6        8.52        7.10      1.74 o 
  -8  -6   6      214.59      207.62      8.80 o 
  -7  -6   6      393.96      383.14      8.72 o 
  -6  -6   6      625.19      587.09     11.10 o 
  -5  -6   6       22.68       23.44      2.00 o 
  -4  -6   6       20.05       25.38      1.95 o 
  -3  -6   6      189.37      193.07      4.96 o 
  -2  -6   6      572.77      589.01      7.93 o 
  -1  -6   6       86.71       74.92      2.16 o 
   0  -6   6       26.95       33.89      1.46 o 
   1  -6   6       24.90       37.37      1.51 o 
   2  -6   6       19.89       16.31      1.40 o 
   3  -6   6      659.06      664.73      8.84 o 
   4  -6   6     2159.85     2183.50     28.66 o 
   5  -6   6      572.64      576.06     10.30 o 
   6  -6   6      114.22      123.90      4.18 o 
   7  -6   6      106.58       98.29      3.86 o 
   8  -6   6        5.61        3.72      1.18 o 
  -8  -5   6      174.31      162.78      7.40 o 
  -7  -5   6      158.82      148.29      4.75 o 
  -6  -5   6       68.54       73.17      4.62 o 
  -5  -5   6      485.56      441.09     11.98 o 
  -4  -5   6      814.04      837.95     13.64 o 
  -3  -5   6      584.00      587.86      7.76 o 
  -2  -5   6      209.61      220.24      4.59 o 
  -1  -5   6       11.44       15.86      1.36 o 
   0  -5   6      221.98      232.03      4.02 o 
   1  -5   6        1.98        1.20      0.63 o 
   2  -5   6        0.24        0.51      0.36 o 
   3  -5   6       95.57      102.14      2.83 o 
   4  -5   6       40.56       33.81      2.19 o 
   5  -5   6      434.74      409.21      7.98 o 
   6  -5   6      422.54      429.15      8.57 o 
   7  -5   6      246.88      244.01      6.33 o 
   8  -5   6       31.82       23.41      3.89 o 
  -9  -4   6        3.92        3.24      1.08 o 
  -8  -4   6      192.61      191.80      5.42 o 
  -7  -4   6       15.39       13.88      1.30 o 
  -6  -4   6       55.82       55.83      2.05 o 
  -5  -4   6      700.23      673.43      8.87 o 
  -4  -4   6      256.37      245.55      3.53 o 
  -3  -4   6      914.85      960.18     11.26 o 
  -2  -4   6      204.24      191.77      3.47 o 
  -1  -4   6      317.96      301.45      6.88 o 
   0  -4   6      833.57      847.15     10.10 o 
   1  -4   6       60.44       59.37      1.77 o 
   2  -4   6      685.61      634.42      8.13 o 
   3  -4   6      131.19      125.59      2.83 o 
   4  -4   6      620.67      586.87      8.30 o 
   5  -4   6      872.60      868.40     13.53 o 
   6  -4   6        6.38        6.64      1.15 o 
   7  -4   6        1.03        3.08      0.90 o 
   8  -4   6      141.35      131.08      4.59 o 
  -9  -3   6      358.30      371.05      9.24 o 
  -8  -3   6        8.46       10.11      2.44 o 
  -7  -3   6      430.98      441.22      8.21 o 
  -6  -3   6     1301.02     1242.08     14.56 o 
  -5  -3   6       76.18       65.13      1.65 o 
  -4  -3   6      803.09      789.52      8.18 o 
  -3  -3   6       56.00       51.26      1.30 o 
  -2  -3   6     4770.00     4718.68     45.18 o 
  -1  -3   6     5059.46     5123.89     75.90 o 
   0  -3   6     1525.62     1497.68     16.39 o 
   1  -3   6      200.38      209.50      3.59 o 
   2  -3   6       82.96       79.91      2.08 o 
   3  -3   6      136.06      140.98      3.53 o 
   4  -3   6     1078.34     1059.78     12.58 o 
   5  -3   6        0.57        1.12      0.60 o 
   6  -3   6      113.60      100.69      3.55 o 
   7  -3   6        1.68        3.69      2.03 o 
   8  -3   6      324.29      313.11     10.86 o 
 -10  -2   6        0.64        0.32      0.98 o 
  -9  -2   6       24.28       25.16      2.25 o 
  -8  -2   6      784.16      781.87     12.90 o 
  -7  -2   6      679.28      642.90      8.88 o 
  -6  -2   6       29.08       33.02      1.50 o 
  -5  -2   6      926.64      933.21      9.48 o 
  -4  -2   6      172.75      154.77      2.53 o 
  -3  -2   6      782.83      761.44      7.70 o 
  -2  -2   6     3309.64     3305.32     30.34 o 
  -1  -2   6     2870.27     2843.30     36.06 o 
   0  -2   6       82.79      110.41      1.77 o 
   1  -2   6      146.09      144.85      2.21 o 
   2  -2   6      566.55      581.76      6.25 o 
   3  -2   6     1663.33     1671.82     15.52 o 
   4  -2   6      377.21      388.94      4.99 o 
   5  -2   6      336.51      319.32      5.43 o 
   6  -2   6      156.19      158.94      4.51 o 
   7  -2   6      101.86       85.52      4.96 o 
   8  -2   6      223.67      227.12      8.85 o 
 -10  -1   6        0.81        1.88      0.92 o 
  -9  -1   6      217.57      216.17      6.22 o 
  -8  -1   6      189.04      173.74      4.82 o 
  -7  -1   6     1797.58     1852.72     24.64 o 
  -6  -1   6      330.54      318.37      4.37 o 
  -5  -1   6      587.45      587.93      6.55 o 
  -4  -1   6      949.00      961.15     10.92 o 
  -3  -1   6       39.55       37.85      1.08 o 
  -2  -1   6      439.33      441.01      4.85 o 
  -1  -1   6      517.07      487.70      6.15 o 
   0  -1   6      435.57      420.01      4.62 o 
   1  -1   6      516.54      473.73      5.22 o 
   2  -1   6       44.53       35.81      1.11 o 
   3  -1   6     1410.13     1416.41     20.28 o 
   4  -1   6      529.99      544.35      6.39 o 
   5  -1   6       71.13       67.88      2.13 o 
   6  -1   6       32.14       27.32      2.00 o 
   7  -1   6        0.26        0.33      0.78 o 
   8  -1   6        8.70        9.13      2.24 o 
 -10   0   6        2.21        2.38      2.14 o 
  -9   0   6      144.83      137.85      4.44 o 
  -8   0   6      254.64      264.46      6.06 o 
  -7   0   6      568.70      541.79      7.48 o 
  -6   0   6     1003.70      964.60      9.89 o 
  -5   0   6      230.03      233.17      4.21 o 
  -4   0   6        0.79        1.63      0.97 o 
  -3   0   6       32.67       46.99      1.18 o 
  -2   0   6      429.60      445.11      5.50 o 
  -1   0   6      677.51      751.89      7.41 o 
   0   0   6      292.17      308.22      3.68 o 
   1   0   6      101.74       94.70      1.87 o 
   2   0   6      399.81      393.81      5.87 o 
   3   0   6     1278.39     1265.20     12.33 o 
   4   0   6     1045.43     1053.14     10.82 o 
   5   0   6      767.19      778.47      9.94 o 
   6   0   6        5.53        7.59      1.24 o 
   7   0   6       60.12       65.22      3.04 o 
 -10   1   6        2.74        2.15      0.91 o 
  -9   1   6        9.07       11.14      1.49 o 
  -8   1   6      224.10      210.66      4.21 o 
  -7   1   6      207.31      202.78      3.88 o 
  -6   1   6     2287.52     2236.05     20.33 o 
  -5   1   6     2797.91     2835.09     25.05 o 
  -4   1   6       23.03       19.18      0.82 o 
  -3   1   6       16.37       11.56      1.28 o 
  -2   1   6      438.93      473.56      6.01 o 
  -1   1   6      434.18      417.18      4.86 o 
   0   1   6      205.83      179.01      4.84 o 
   1   1   6        4.35        3.62      0.44 o 
   2   1   6       65.28       62.19      1.53 o 
   3   1   6      158.39      157.88      2.77 o 
   4   1   6     1532.66     1507.62     14.65 o 
   5   1   6      880.80      876.96     11.36 o 
   6   1   6      232.86      241.19      5.99 o 
   7   1   6       25.81       32.40      2.45 o 
 -10   2   6        4.82        8.16      1.41 o 
  -9   2   6      548.53      564.48      8.30 o 
  -8   2   6      220.91      221.02      4.34 o 
  -7   2   6      329.98      328.24      5.29 o 
  -6   2   6     1630.38     1621.91     23.31 o 
  -5   2   6     1045.96     1032.35     12.02 o 
  -4   2   6        2.90        3.02      0.38 o 
  -3   2   6      168.74      160.35      3.90 o 
  -2   2   6      223.92      198.97      3.51 o 
  -1   2   6     3015.22     2977.55     30.60 o 
   0   2   6       86.53       80.03      2.15 o 
   1   2   6      152.41      132.44      2.79 o 
   2   2   6     1060.63     1036.91     10.34 o 
   3   2   6      125.94      109.82      2.26 o 
   4   2   6     1515.31     1468.19     16.87 o 
   5   2   6      495.59      505.19      9.24 o 
   6   2   6       28.75       22.22      2.99 o 
   7   2   6       20.39       22.84      3.26 o 
 -10   3   6       68.87       69.25      3.52 o 
  -9   3   6       46.28       50.98      4.13 o 
  -8   3   6        7.38        8.17      1.23 o 
  -7   3   6      172.66      170.66      4.58 o 
  -6   3   6      548.20      589.18      9.93 o 
  -5   3   6      121.03      109.65      2.63 o 
  -4   3   6       86.84       92.34      2.46 o 
  -3   3   6      244.53      209.56      3.76 o 
  -2   3   6     6798.28     6656.64     66.00 o 
  -1   3   6     4149.40     4038.07     40.93 o 
   0   3   6        0.56        1.14      0.42 o 
   1   3   6      320.06      336.18      5.30 o 
   2   3   6      133.12      119.32      2.80 o 
   3   3   6      814.26      804.90     13.28 o 
   4   3   6      323.54      306.72     10.38 o 
   5   3   6      179.73      174.09      5.31 o 
   6   3   6      108.72      102.66      5.80 o 
 -10   4   6       17.75       17.24      1.95 o 
  -9   4   6        4.05        6.14      1.88 o 
  -8   4   6      223.01      213.65      5.52 o 
  -7   4   6      208.38      192.86      6.83 o 
  -6   4   6       20.94       22.52      1.73 o 
  -5   4   6       49.69       39.51      2.11 o 
  -4   4   6       10.40       13.53      1.37 o 
  -3   4   6      268.10      268.21      4.57 o 
  -2   4   6     2352.72     2319.27     24.66 o 
  -1   4   6      101.05       90.98      3.32 o 
   0   4   6      394.63      391.66      5.93 o 
   1   4   6      636.89      572.62      7.88 o 
   2   4   6      651.86      638.79     11.25 o 
   3   4   6      284.24      271.94      6.49 o 
   4   4   6       74.28       71.04      3.23 o 
   5   4   6       71.36       76.93      3.55 o 
   6   4   6       36.74       36.03      3.95 o 
 -10   5   6      118.29      112.13      4.30 o 
  -9   5   6      232.02      242.08      7.32 o 
  -8   5   6      373.85      358.79      7.79 o 
  -7   5   6      621.70      571.28     10.37 o 
  -6   5   6      116.84      113.46      3.66 o 
  -5   5   6        0.87        1.53      0.48 o 
  -4   5   6      200.71      198.13      4.84 o 
  -3   5   6        4.68        7.29      0.84 o 
  -2   5   6        1.02        2.65      0.62 o 
  -1   5   6      268.20      270.44      4.71 o 
   0   5   6      982.38      984.30     12.08 o 
   1   5   6      153.79      152.35      9.84 o 
   2   5   6      328.16      312.73      7.16 o 
   3   5   6        6.46        6.54      1.19 o 
   4   5   6      236.83      227.98      6.31 o 
   5   5   6       13.50       14.34      1.97 o 
 -10   6   6       44.77       40.34      2.91 o 
  -9   6   6      218.30      216.87      6.07 o 
  -8   6   6      169.27      169.80      5.46 o 
  -7   6   6      342.64      323.17      7.22 o 
  -6   6   6      994.53      919.31     14.49 o 
  -5   6   6      271.56      255.87      4.73 o 
  -4   6   6      244.03      237.74      8.22 o 
  -3   6   6       14.22       13.80      1.18 o 
  -2   6   6        1.31        1.94      1.08 o 
  -1   6   6      194.67      209.05      4.20 o 
   0   6   6      155.67      164.48      4.74 o 
   1   6   6      439.78      436.60      8.92 o 
   2   6   6      195.65      179.99      5.37 o 
   3   6   6       56.39       44.86      2.86 o 
   4   6   6      416.68      414.08      9.46 o 
 -10   7   6       24.47       19.28      2.24 o 
  -9   7   6        3.10        4.67      1.10 o 
  -8   7   6      255.19      269.43      6.87 o 
  -7   7   6      107.72       96.21      3.68 o 
  -6   7   6     1984.18     1907.80     26.56 o 
  -5   7   6      634.99      633.98      9.63 o 
  -4   7   6       55.57       62.33      2.20 o 
  -3   7   6        7.03        8.41      0.98 o 
  -2   7   6      107.94      105.34      2.92 o 
  -1   7   6      264.99      285.10      6.68 o 
   0   7   6        0.85        2.49      1.27 o 
   1   7   6        0.26        1.16      1.12 o 
   2   7   6      234.57      249.66      6.82 o 
   3   7   6      344.85      333.98      8.36 o 
  -9   8   6      434.12      478.22     14.13 o 
  -8   8   6        1.99        4.70      1.10 o 
  -7   8   6      783.63      805.00     28.22 o 
  -6   8   6      749.76      731.93     12.90 o 
  -5   8   6      300.84      294.84      6.96 o 
  -4   8   6        0.21       -0.03      0.49 o 
  -3   8   6       28.41       26.54      1.91 o 
  -2   8   6     1055.53     1040.76     16.83 o 
  -1   8   6      394.06      403.53      8.79 o 
   0   8   6       64.66       52.38      4.87 o 
   1   8   6      332.51      327.78      8.06 o 
   2   8   6       25.38       24.42      2.41 o 
  -9   9   6       47.02       52.24      3.60 o 
  -8   9   6       26.77       22.04      3.97 o 
  -7   9   6      294.79      299.41      7.45 o 
  -6   9   6       35.35       30.89      2.39 o 
  -5   9   6        9.82       12.39      1.65 o 
  -4   9   6       19.31       23.58      1.70 o 
  -3   9   6      408.85      434.52      7.38 o 
  -2   9   6     1401.84     1374.71     34.92 o 
  -1   9   6      284.06      256.97      6.87 o 
   0   9   6        2.78        1.24      0.94 o 
   1   9   6       23.00       22.84      5.26 o 
  -8  10   6      216.60      228.11      6.69 o 
  -7  10   6      141.39      156.95      5.25 o 
  -6  10   6        0.78        1.00      0.89 o 
  -5  10   6       28.72       27.90      6.77 o 
  -4  10   6        2.95        1.90      0.75 o 
  -3  10   6      297.18      305.68      7.72 o 
  -2  10   6      568.65      569.27     16.03 o 
  -1  10   6      901.46      856.02     22.42 o 
   0  10   6       93.67       92.70      8.24 o 
  -6  11   6       48.04       40.82      2.96 o 
  -5  11   6        0.29        0.34      1.53 o 
  -4  11   6       18.52       18.78      3.22 o 
  -3  11   6        8.95       12.52      1.87 o 
   1 -12   7      248.73      268.09     10.73 o 
  -2 -11   7        2.37        2.09      1.01 o 
  -1 -11   7       22.17       25.52      2.52 o 
   0 -11   7       42.55       44.18      6.61 o 
   1 -11   7       16.45       11.01      1.64 o 
   2 -11   7        9.07       11.51      1.35 o 
   3 -11   7       18.45       20.72      2.11 o 
   4 -11   7      131.42      132.02      4.74 o 
   5 -11   7      601.58      630.86     17.48 o 
  -4 -10   7        5.96        4.11      1.27 o 
  -3 -10   7        3.86        8.16      1.52 o 
  -2 -10   7      105.59      103.74      4.22 o 
  -1 -10   7      283.49      293.39      7.39 o 
   0 -10   7      303.97      306.79      7.53 o 
   1 -10   7        7.05        6.47      0.99 o 
   2 -10   7      269.37      285.58      5.66 o 
   3 -10   7      304.28      297.35      7.08 o 
   4 -10   7      400.53      407.72      8.87 o 
   5 -10   7     1061.40     1074.40     17.50 o 
   6 -10   7      111.60      113.84      4.54 o 
  -5  -9   7       33.23       31.87      2.75 o 
  -4  -9   7        0.15        1.76      1.04 o 
  -3  -9   7        2.79        5.88      1.27 o 
  -2  -9   7      959.35     1008.69     16.62 o 
  -1  -9   7     1508.13     1574.20     23.37 o 
   0  -9   7       64.64       65.70      2.35 o 
   1  -9   7       37.44       43.13      2.02 o 
   2  -9   7       33.64       38.51      2.21 o 
   3  -9   7      137.08      124.08      5.10 o 
   4  -9   7      465.43      464.14     18.84 o 
   5  -9   7        1.33        1.89      0.95 o 
   6  -9   7        8.94        9.52      1.62 o 
  -6  -8   7      113.38      121.61      4.73 o 
  -5  -8   7       25.51       31.21      2.57 o 
  -4  -8   7       77.97       70.24      3.27 o 
  -3  -8   7        4.48        3.49      1.28 o 
  -2  -8   7      575.75      600.79     11.17 o 
  -1  -8   7     1497.44     1470.44     21.65 o 
   0  -8   7      110.11      102.95      3.56 o 
   1  -8   7      130.03      127.24      3.28 o 
   2  -8   7       44.85       42.65      2.26 o 
   3  -8   7       46.05       45.20      1.96 o 
   4  -8   7        3.93        3.44      1.31 o 
   5  -8   7       23.57       25.64      2.22 o 
   6  -8   7        0.94        1.26      0.92 o 
   7  -8   7       31.03       31.48      5.79 o 
  -7  -7   7      420.23      447.36      9.92 o 
  -6  -7   7      106.94      109.39      5.64 o 
  -5  -7   7       54.10       47.14      2.87 o 
  -4  -7   7      126.23      125.23      4.30 o 
  -3  -7   7        4.52        7.34      1.18 o 
  -2  -7   7      274.86      260.54      6.84 o 
  -1  -7   7       76.57       66.39      2.62 o 
   0  -7   7      500.62      522.04      7.58 o 
   1  -7   7      135.17      154.92      4.46 o 
   2  -7   7      199.18      184.95      4.47 o 
   3  -7   7      532.34      520.18      7.76 o 
   4  -7   7      104.81       98.85      7.53 o 
   5  -7   7      197.98      170.15      5.01 o 
   6  -7   7      131.87      134.64      4.57 o 
   7  -7   7       26.33       27.37      2.48 o 
  -7  -6   7      122.23      127.58      9.59 o 
  -6  -6   7      330.45      339.30      8.21 o 
  -5  -6   7      275.03      260.54      7.70 o 
  -4  -6   7        5.65        8.23      1.25 o 
  -3  -6   7       11.15       14.18      1.52 o 
  -2  -6   7      131.29      123.55      3.76 o 
  -1  -6   7      105.26      107.15      2.75 o 
   0  -6   7      546.54      572.75      8.00 o 
   1  -6   7      171.56      174.06      3.67 o 
   2  -6   7      440.60      423.26      6.51 o 
   3  -6   7      401.34      374.84      6.03 o 
   4  -6   7      429.67      430.42      8.35 o 
   5  -6   7      719.54      685.60     12.30 o 
   6  -6   7      209.38      196.05      5.54 o 
   7  -6   7       21.15       24.82      2.31 o 
  -8  -5   7        0.64        1.57      1.25 o 
  -7  -5   7        2.72        4.41      1.11 o 
  -6  -5   7      933.38      957.95     15.53 o 
  -5  -5   7     2508.84     2483.13     33.29 o 
  -4  -5   7       72.03       67.09      2.77 o 
  -3  -5   7      120.42      124.65      2.90 o 
  -2  -5   7      193.40      184.64      3.64 o 
  -1  -5   7      286.40      305.81      6.34 o 
   0  -5   7      312.95      290.71      4.83 o 
   1  -5   7       81.48       81.17      2.29 o 
   2  -5   7       34.93       38.02      4.48 o 
   3  -5   7      160.51      152.68      3.38 o 
   4  -5   7     2298.71     2221.58     29.12 o 
   5  -5   7      940.29      953.57     15.01 o 
   6  -5   7      293.71      273.70     15.10 o 
   7  -5   7       81.87       80.80      3.55 o 
  -9  -4   7      178.56      166.47      7.64 o 
  -8  -4   7      212.98      200.52      8.05 o 
  -7  -4   7      238.86      234.93      6.09 o 
  -6  -4   7     1402.63     1438.29     63.33 o 
  -5  -4   7      519.61      529.20      9.53 o 
  -4  -4   7       24.79       26.92      1.35 o 
  -3  -4   7      154.90      173.70      3.41 o 
  -2  -4   7      332.78      331.11      6.58 o 
  -1  -4   7     2187.49     2256.60     23.82 o 
   0  -4   7       77.92       73.99      2.61 o 
   1  -4   7      165.15      159.37      3.26 o 
   2  -4   7     1112.48     1139.54     13.36 o 
   3  -4   7       36.35       33.84      1.54 o 
   4  -4   7     1210.22     1243.27     17.82 o 
   5  -4   7     1494.50     1448.35     20.51 o 
   6  -4   7      218.79      202.82      5.47 o 
   7  -4   7        5.44        8.11      1.38 o 
  -9  -3   7      113.63      113.47      6.77 o 
  -8  -3   7       10.91       11.35      1.54 o 
  -7  -3   7       20.86       22.82      1.54 o 
  -6  -3   7      757.81      745.86     14.55 o 
  -5  -3   7      575.72      600.25      6.90 o 
  -4  -3   7       60.58       60.26      1.87 o 
  -3  -3   7      135.58      134.72      4.35 o 
  -2  -3   7     1837.03     1891.40     20.26 o 
  -1  -3   7     2567.39     2610.45     27.05 o 
   0  -3   7      266.20      252.42      4.22 o 
   1  -3   7        7.88        9.70      0.87 o 
   2  -3   7      253.71      232.71      4.22 o 
   3  -3   7      115.53      104.05      2.66 o 
   4  -3   7        8.18        7.87      0.93 o 
   5  -3   7      783.96      789.39     14.44 o 
   6  -3   7       75.84       63.65      5.18 o 
   7  -3   7       55.49       57.78      2.90 o 
  -9  -2   7        0.23        1.24      1.19 o 
  -8  -2   7      202.85      179.32      4.98 o 
  -7  -2   7      414.42      413.31      7.93 o 
  -6  -2   7        4.86        4.49      0.59 o 
  -5  -2   7        0.38       -0.26      0.27 o 
  -4  -2   7        0.64        0.80      0.31 o 
  -3  -2   7      211.64      193.97      2.87 o 
  -2  -2   7     2775.75     2799.53     34.03 o 
  -1  -2   7     1614.82     1582.29     17.05 o 
   0  -2   7      681.63      684.04      9.61 o 
   1  -2   7       16.82       17.81      1.10 o 
   2  -2   7      169.41      186.76      3.56 o 
   3  -2   7        0.76        1.58      0.50 o 
   4  -2   7        8.19        9.93      1.02 o 
   5  -2   7       20.01       17.64      1.64 o 
   6  -2   7       11.77       16.70      1.74 o 
   7  -2   7       40.79       38.37      3.70 o 
 -10  -1   7      180.73      172.87      5.44 o 
  -9  -1   7      130.99      132.62      4.44 o 
  -8  -1   7       34.08       32.68      2.22 o 
  -7  -1   7       92.04       90.51      2.19 o 
  -6  -1   7      107.05       94.03      2.15 o 
  -5  -1   7      134.67      131.42      2.47 o 
  -4  -1   7      409.15      392.42      5.36 o 
  -3  -1   7       18.87       17.16      0.92 o 
  -2  -1   7      402.80      428.10      4.87 o 
  -1  -1   7      131.75      116.91      2.22 o 
   0  -1   7     1592.98     1627.58     14.87 o 
   1  -1   7     1836.86     1866.70     19.43 o 
   2  -1   7     1787.95     1825.06     19.26 o 
   3  -1   7      111.93      110.97      2.29 o 
   4  -1   7       74.84       72.49      1.93 o 
   5  -1   7        1.69        2.12      0.74 o 
   6  -1   7       76.25       76.87      4.52 o 
   7  -1   7        1.52        4.01      1.45 o 
 -10   0   7      288.27      281.28      7.06 o 
  -9   0   7      189.14      174.85      7.72 o 
  -8   0   7        8.90        8.99      1.42 o 
  -7   0   7        2.01        2.32      0.58 o 
  -6   0   7     1011.07     1023.68     10.48 o 
  -5   0   7      729.93      755.10      8.03 o 
  -4   0   7        0.54        1.42      0.34 o 
  -3   0   7      542.28      526.16      5.78 o 
  -2   0   7      235.42      258.51      3.36 o 
  -1   0   7     1484.87     1543.64     14.16 o 
   0   0   7      956.51      928.45     12.56 o 
   1   0   7     1450.19     1425.26     21.86 o 
   2   0   7      159.07      161.24      2.75 o 
   3   0   7      373.64      391.70      5.11 o 
   4   0   7      261.28      284.22      4.78 o 
   5   0   7      984.29      996.33     15.05 o 
   6   0   7      171.70      188.26      5.16 o 
 -10   1   7        4.86        6.35      1.97 o 
  -9   1   7       62.65       64.77      4.56 o 
  -8   1   7      183.72      166.99      3.70 o 
  -7   1   7      940.38      916.56     11.18 o 
  -6   1   7     2072.59     2131.23     19.60 o 
  -5   1   7      510.73      549.48      7.51 o 
  -4   1   7        5.24        8.48      1.85 o 
  -3   1   7      284.71      265.34      6.31 o 
  -2   1   7       21.55       19.10      1.11 o 
  -1   1   7      489.04      453.39      6.28 o 
   0   1   7      545.26      542.68      7.26 o 
   1   1   7        4.70        5.38      0.70 o 
   2   1   7      115.01      114.54      3.55 o 
   3   1   7      445.35      455.00      6.81 o 
   4   1   7     1674.60     1763.19     33.42 o 
   5   1   7      647.25      645.17     15.95 o 
   6   1   7      109.54      118.69      5.93 o 
 -10   2   7        0.22       -0.20      1.11 o 
  -9   2   7       26.35       36.36      2.39 o 
  -8   2   7       12.51       12.99      1.50 o 
  -7   2   7      406.43      390.15      7.74 o 
  -6   2   7      591.50      600.07      8.25 o 
  -5   2   7      921.13      933.24     11.42 o 
  -4   2   7      143.57      144.45      3.15 o 
  -3   2   7       13.00       19.82      1.21 o 
  -2   2   7      947.63     1023.75     12.09 o 
  -1   2   7      167.98      162.19      3.25 o 
   0   2   7      199.54      192.33      3.66 o 
   1   2   7     1105.73     1091.95     12.97 o 
   2   2   7        0.28        1.12      0.49 o 
   3   2   7      160.88      163.90      3.64 o 
   4   2   7     1273.43     1288.48     19.53 o 
   5   2   7      557.44      555.99     17.73 o 
   6   2   7        3.77        4.52      1.71 o 
 -10   3   7       87.61       87.96      3.71 o 
  -9   3   7      346.38      339.57      7.63 o 
  -8   3   7       14.37       17.09      1.77 o 
  -7   3   7      604.45      600.52     10.54 o 
  -6   3   7      769.43      773.18     10.10 o 
  -5   3   7      268.72      264.54      4.71 o 
  -4   3   7        3.08        0.76      0.43 o 
  -3   3   7      256.36      233.13      4.22 o 
  -2   3   7     1324.56     1357.43     15.49 o 
  -1   3   7     1773.92     1842.60     20.22 o 
   0   3   7        8.86        8.16      0.87 o 
   1   3   7      160.67      149.05      3.30 o 
   2   3   7        0.57        0.39      0.58 o 
   3   3   7       37.91       41.58      3.00 o 
   4   3   7       12.64       14.46      1.77 o 
   5   3   7      387.60      381.18      8.61 o 
   6   3   7      122.91      124.49      6.53 o 
 -10   4   7       22.51       23.38      2.32 o 
  -9   4   7       21.56       23.07      2.17 o 
  -8   4   7      204.41      198.66      6.02 o 
  -7   4   7      117.09      116.55      3.84 o 
  -6   4   7       11.36       10.66      1.33 o 
  -5   4   7       36.08       25.76      2.36 o 
  -4   4   7      526.06      488.13     10.39 o 
  -3   4   7      856.96      892.05     11.18 o 
  -2   4   7      422.96      417.75      8.37 o 
  -1   4   7     1671.50     1632.20     18.47 o 
   0   4   7      456.16      443.03      6.70 o 
   1   4   7       17.96       17.71      2.20 o 
   2   4   7        1.14        1.54      1.23 o 
   3   4   7       36.37       29.87      4.77 o 
   4   4   7       53.20       59.27      3.13 o 
   5   4   7        7.22        8.36      1.61 o 
 -10   5   7      376.52      365.34      9.55 o 
  -9   5   7       74.01       72.57      3.34 o 
  -8   5   7        2.86        3.41      1.60 o 
  -7   5   7        5.45        6.99      1.90 o 
  -6   5   7        2.31        2.72      0.81 o 
  -5   5   7       20.47       23.35      1.47 o 
  -4   5   7        8.46        6.15      1.00 o 
  -3   5   7      174.23      153.22      3.49 o 
  -2   5   7      147.46      148.76      3.88 o 
  -1   5   7      826.12      819.73     10.70 o 
   0   5   7     1964.71     1885.15     21.18 o 
   1   5   7      360.33      369.52      8.02 o 
   2   5   7       18.65       17.78      1.91 o 
   3   5   7      407.44      425.19     18.15 o 
   4   5   7        6.53        8.96      1.60 o 
 -10   6   7      627.01      629.45     12.33 o 
  -9   6   7       16.81       16.38      1.88 o 
  -8   6   7      110.02      113.79      4.50 o 
  -7   6   7       71.48       70.38      3.16 o 
  -6   6   7      820.70      861.02     14.13 o 
  -5   6   7      289.60      302.17      5.53 o 
  -4   6   7       35.83       34.34      1.83 o 
  -3   6   7      700.68      723.26      9.98 o 
  -2   6   7      128.01      124.13      3.21 o 
  -1   6   7     1439.54     1446.73     34.15 o 
   0   6   7     1880.61     1818.78     26.21 o 
   1   6   7      110.51      103.38      3.92 o 
   2   6   7        0.41        0.35      0.78 o 
   3   6   7      175.05      177.85      5.72 o 
   4   6   7      490.24      522.82     11.32 o 
  -9   7   7        8.01        8.10      1.48 o 
  -8   7   7       93.72       85.34      4.35 o 
  -7   7   7     1031.46     1053.13     16.93 o 
  -6   7   7     1359.16     1365.76     20.41 o 
  -5   7   7      207.20      198.12      5.25 o 
  -4   7   7      166.36      166.83      3.93 o 
  -3   7   7       58.63       64.06      2.75 o 
  -2   7   7       14.59       10.81      1.99 o 
  -1   7   7      893.49      837.57     14.37 o 
   0   7   7      152.03      133.29      4.64 o 
   1   7   7        2.50        3.40      1.06 o 
   2   7   7        0.44        2.24      1.05 o 
   3   7   7      821.45      852.40     15.85 o 
  -9   8   7       38.01       30.75      2.68 o 
  -8   8   7        0.28        0.45      0.73 o 
  -7   8   7      402.15      389.14      8.72 o 
  -6   8   7     1284.29     1264.52     19.45 o 
  -5   8   7      377.41      389.26      8.54 o 
  -4   8   7       13.99       12.15      1.30 o 
  -3   8   7       64.95       59.46      2.34 o 
  -2   8   7       24.09       32.90      2.53 o 
  -1   8   7       35.27       30.69      2.49 o 
   0   8   7       34.84       27.32      2.50 o 
   1   8   7       11.24        7.65      1.50 o 
   2   8   7       14.65       19.89      2.36 o 
  -8   9   7       12.73       10.94      1.69 o 
  -7   9   7      271.21      274.74      7.20 o 
  -6   9   7      171.68      174.47      7.71 o 
  -5   9   7       91.73       89.44      7.58 o 
  -4   9   7      192.14      196.94      4.70 o 
  -3   9   7       70.02       72.38      3.53 o 
  -2   9   7      566.61      586.66     11.68 o 
  -1   9   7      164.47      181.53      7.51 o 
   0   9   7        0.35       -1.09      0.73 o 
  -7  10   7        0.45        1.48      0.91 o 
  -6  10   7       25.94       19.97      2.22 o 
  -5  10   7      473.63      491.74     14.23 o 
  -4  10   7      535.63      575.01     11.82 o 
  -3  10   7      511.88      503.72     20.53 o 
  -2  10   7        0.90        2.30      1.12 o 
  -1 -11   8       37.40       30.74      2.73 o 
   0 -11   8      141.66      134.93      8.35 o 
   1 -11   8       76.51       76.15      6.88 o 
   2 -11   8       10.01       10.71      1.58 o 
   3 -11   8      121.16      120.91      4.50 o 
  -3 -10   8       98.26      102.05      4.40 o 
  -2 -10   8        3.70        4.66      1.25 o 
  -1 -10   8      367.26      363.89      8.60 o 
   0 -10   8      180.95      171.75      8.15 o 
   1 -10   8        0.89        0.98      0.64 o 
   2 -10   8      255.93      244.66      6.31 o 
   3 -10   8       16.11       15.11      1.80 o 
   4 -10   8      175.74      184.12      6.73 o 
   5 -10   8      669.42      654.46     12.57 o 
  -4  -9   8        1.81        1.59      0.93 o 
  -3  -9   8        0.48        0.94      0.78 o 
  -2  -9   8      546.08      547.43     10.96 o 
  -1  -9   8     1002.00     1008.73     16.73 o 
   0  -9   8      211.34      184.06      4.29 o 
   1  -9   8        3.41        6.82      1.00 o 
   2  -9   8       98.81       96.06      3.05 o 
   3  -9   8       60.33       59.63      2.94 o 
   4  -9   8       51.11       51.35      2.98 o 
   5  -9   8      322.48      303.28      7.58 o 
  -5  -8   8        9.55       15.29      2.01 o 
  -4  -8   8       64.45       73.43      7.02 o 
  -3  -8   8       70.31       74.17      4.46 o 
  -2  -8   8      194.49      179.77      5.29 o 
  -1  -8   8      117.88      117.97      3.26 o 
   0  -8   8      460.30      449.77     10.93 o 
   1  -8   8      153.00      144.50      3.63 o 
   2  -8   8      197.48      186.52      4.25 o 
   3  -8   8      201.97      185.53      5.26 o 
   4  -8   8        7.27       11.90      1.61 o 
   5  -8   8        5.21        5.71      1.23 o 
   6  -8   8       68.97       64.64      3.77 o 
  -6  -7   8       33.74       27.80      2.67 o 
  -5  -7   8       21.53       22.90      2.23 o 
  -4  -7   8      287.64      292.48      7.13 o 
  -3  -7   8        1.54        0.22      1.09 o 
  -2  -7   8      134.93      132.80      3.36 o 
  -1  -7   8      199.49      192.78      5.88 o 
   0  -7   8      679.37      677.46      9.44 o 
   1  -7   8      504.16      501.84      7.65 o 
   2  -7   8      354.86      334.64      5.90 o 
   3  -7   8       35.22       37.63      1.88 o 
   4  -7   8      239.19      222.93      5.79 o 
   5  -7   8      106.63      111.82      4.13 o 
   6  -7   8      303.50      288.75     10.45 o 
  -7  -6   8        8.09        8.95      1.57 o 
  -6  -6   8      508.97      498.19     10.21 o 
  -5  -6   8      701.16      694.26     12.50 o 
  -4  -6   8      106.17      114.95      3.97 o 
  -3  -6   8       69.64       62.21      2.80 o 
  -2  -6   8      720.52      726.87      9.75 o 
  -1  -6   8      390.54      376.58      6.17 o 
   0  -6   8     1691.32     1771.57     19.95 o 
   1  -6   8     1216.82     1153.48     13.96 o 
   2  -6   8       26.55       22.87      1.47 o 
   3  -6   8      194.02      183.88      4.04 o 
   4  -6   8       42.84       36.78      2.42 o 
   5  -6   8      296.97      310.20     14.88 o 
   6  -6   8      131.40      133.70      4.61 o 
   7  -6   8       36.24       36.29      2.79 o 
  -8  -5   8        6.41        7.15      1.90 o 
  -7  -5   8      180.17      190.33      5.68 o 
  -6  -5   8      824.46      827.25     16.83 o 
  -5  -5   8      572.91      591.76     10.85 o 
  -4  -5   8      156.62      173.87      4.81 o 
  -3  -5   8        0.97        1.21      0.48 o 
  -2  -5   8       62.98       57.50      2.13 o 
  -1  -5   8        0.74        1.27      0.62 o 
   0  -5   8      879.34      888.10     11.94 o 
   1  -5   8      142.68      114.41      2.90 o 
   2  -5   8       35.01       28.56      1.91 o 
   3  -5   8       97.50       97.11      2.75 o 
   4  -5   8      859.75      848.25     13.69 o 
   5  -5   8      168.87      177.53      6.70 o 
   6  -5   8       87.56       90.62      4.08 o 
   7  -5   8        3.57        5.45      1.28 o 
  -8  -4   8       65.56       69.72      4.55 o 
  -7  -4   8      109.15      104.73      4.10 o 
  -6  -4   8     1064.25     1061.93     16.61 o 
  -5  -4   8      655.40      628.95     10.98 o 
  -4  -4   8       23.16       27.57      1.51 o 
  -3  -4   8      292.99      269.68      4.73 o 
  -2  -4   8       44.47       47.95      1.76 o 
  -1  -4   8      616.21      617.05      8.28 o 
   0  -4   8      255.48      249.42      4.46 o 
   1  -4   8       77.64       63.84      2.04 o 
   2  -4   8       62.20       65.36      2.15 o 
   3  -4   8       15.06       14.63      1.22 o 
   4  -4   8      839.88      827.30     17.29 o 
   5  -4   8      977.46      940.93     15.20 o 
   6  -4   8      244.95      232.33      8.58 o 
   7  -4   8        0.70        2.32      0.94 o 
  -9  -3   8       35.89       41.53      3.99 o 
  -8  -3   8        8.55        9.96      2.09 o 
  -7  -3   8      147.94      138.99      4.38 o 
  -6  -3   8      195.13      186.88      4.96 o 
  -5  -3   8       27.77       22.26      1.40 o 
  -4  -3   8       77.09       70.82      2.38 o 
  -3  -3   8     1349.99     1411.82     16.01 o 
  -2  -3   8      935.90     1021.66     12.28 o 
  -1  -3   8      746.27      781.63      9.76 o 
   0  -3   8      260.44      230.73      5.09 o 
   1  -3   8      105.20       94.86      3.81 o 
   2  -3   8        3.66        4.22      0.69 o 
   3  -3   8     1089.08     1067.58     13.01 o 
   4  -3   8      269.04      267.09      6.02 o 
   5  -3   8      117.69      112.75      3.85 o 
   6  -3   8       97.02      106.04      3.91 o 
   7  -3   8      274.46      294.42     10.33 o 
  -9  -2   8       46.31       41.42      3.90 o 
  -8  -2   8       50.33       51.72      3.71 o 
  -7  -2   8       29.77       30.45      4.48 o 
  -6  -2   8       35.74       41.35      1.71 o 
  -5  -2   8      126.20      139.23      3.17 o 
  -4  -2   8     1174.82     1138.33     13.32 o 
  -3  -2   8      536.44      530.12      7.20 o 
  -2  -2   8       92.30      100.08      2.45 o 
  -1  -2   8       20.14       18.65      1.14 o 
   0  -2   8     1171.09     1206.34     13.84 o 
   1  -2   8      394.75      392.62      5.87 o 
   2  -2   8        2.51        2.75      0.56 o 
   3  -2   8      164.20      169.31      3.68 o 
   4  -2   8      200.99      194.97      4.12 o 
   5  -2   8       52.33       53.44      2.60 o 
   6  -2   8      499.02      514.73      9.85 o 
  -9  -1   8       89.26       93.32      5.13 o 
  -8  -1   8      120.22      119.56      3.98 o 
  -7  -1   8       89.29       96.62      2.90 o 
  -6  -1   8      172.77      162.42      2.98 o 
  -5  -1   8      752.98      760.06      8.28 o 
  -4  -1   8      131.86      135.35      2.48 o 
  -3  -1   8      610.36      656.25      8.39 o 
  -2  -1   8        4.57        4.06      1.63 o 
  -1  -1   8      801.11      810.09      9.80 o 
   0  -1   8     3324.51     3338.01     42.58 o 
   1  -1   8      290.11      285.51      4.70 o 
   2  -1   8        0.37        0.93      0.48 o 
   3  -1   8      691.45      695.61      9.34 o 
   4  -1   8       25.36       27.99      1.63 o 
   5  -1   8      335.27      346.32      7.28 o 
 -10   0   8      466.04      490.42     14.64 o 
  -9   0   8       14.49       15.48      2.58 o 
  -8   0   8        3.04        2.84      0.87 o 
  -7   0   8      318.94      299.11      6.47 o 
  -6   0   8      614.40      588.39      9.02 o 
  -5   0   8       73.86       72.06      2.19 o 
  -4   0   8       74.65       67.86      2.05 o 
  -3   0   8        8.88        6.33      0.87 o 
  -2   0   8      269.03      304.45      4.89 o 
  -1   0   8     3027.20     2938.60     30.50 o 
   0   0   8     3497.47     3518.72     42.73 o 
   1   0   8      392.16      381.25      6.16 o 
   2   0   8       94.54       98.32      6.31 o 
   3   0   8       10.07       10.05      1.36 o 
   4   0   8      450.74      464.05      9.15 o 
 -10   1   8      282.43      276.10     10.17 o 
  -9   1   8       33.02       29.68      3.30 o 
  -8   1   8       79.30       80.63     10.35 o 
  -7   1   8      178.26      179.51      5.15 o 
  -6   1   8     2027.76     2009.18     22.27 o 
  -5   1   8      993.39      964.83     11.89 o 
  -4   1   8       12.45       21.65      3.22 o 
  -3   1   8      143.94      126.80      2.92 o 
  -2   1   8      415.64      436.11      8.61 o 
  -1   1   8      599.89      581.40      7.84 o 
   0   1   8     1643.32     1701.58     18.89 o 
   1   1   8      597.55      608.32      8.32 o 
   2   1   8        7.83        8.83      0.97 o 
   3   1   8      560.39      542.19      7.98 o 
   4   1   8      664.26      676.34     12.00 o 
 -10   2   8        0.34        0.39      1.08 o 
  -9   2   8        2.37        2.54      0.87 o 
  -8   2   8        9.85        9.94      1.45 o 
  -7   2   8      270.23      277.03     10.16 o 
  -6   2   8     1780.14     1771.32     20.04 o 
  -5   2   8      187.38      194.26      3.95 o 
  -4   2   8        3.82        3.61      0.65 o 
  -3   2   8      144.93      165.22      3.51 o 
  -2   2   8      245.09      259.87      4.58 o 
  -1   2   8      105.07      107.32      2.72 o 
   0   2   8      118.04      122.01      3.71 o 
   1   2   8      139.87      145.06      3.63 o 
   2   2   8        1.00        1.22      0.80 o 
   3   2   8      175.52      177.99      5.08 o 
   4   2   8      385.37      391.23      8.42 o 
   5   2   8      448.26      473.21     13.48 o 
 -10   3   8        1.55        0.92      1.47 o 
  -9   3   8       13.62       21.39      2.09 o 
  -8   3   8        5.80        5.88      1.17 o 
  -7   3   8       88.62       93.54      3.44 o 
  -6   3   8      159.42      154.95      3.60 o 
  -5   3   8      969.30      906.49     11.56 o 
  -4   3   8      935.58      893.83     11.39 o 
  -3   3   8      183.20      181.23      3.77 o 
  -2   3   8       52.97       49.23      1.97 o 
  -1   3   8       46.50       38.10      1.61 o 
   0   3   8      262.31      233.82      4.57 o 
   1   3   8      127.48      125.19      3.35 o 
   2   3   8       57.30       56.65      2.78 o 
   3   3   8       11.69       12.57      1.64 o 
   4   3   8       36.78       34.41      2.63 o 
   5   3   8      203.28      205.60      6.15 o 
 -10   4   8      259.35      233.30      6.55 o 
  -9   4   8      180.62      161.44      5.14 o 
  -8   4   8        7.42        7.86      1.71 o 
  -7   4   8       21.67       23.21      2.05 o 
  -6   4   8        2.33        0.84      0.44 o 
  -5   4   8     1150.94     1130.02     13.98 o 
  -4   4   8      637.69      650.24     19.93 o 
  -3   4   8     1414.47     1411.23     16.58 o 
  -2   4   8        3.24        1.65      0.62 o 
  -1   4   8       61.91       65.06      2.23 o 
   0   4   8      395.96      367.42      6.14 o 
   1   4   8      284.45      263.08      5.05 o 
   2   4   8        0.23        2.88      2.06 o 
   3   4   8      556.27      572.85     20.16 o 
   4   4   8        2.16        5.76      1.32 o 
 -10   5   8      747.74      766.60     14.07 o 
  -9   5   8       43.02       38.07      3.27 o 
  -8   5   8      117.49      137.17      4.65 o 
  -7   5   8      505.17      510.31      9.94 o 
  -6   5   8      309.91      320.51      7.16 o 
  -5   5   8      506.75      558.26     10.38 o 
  -4   5   8      294.69      305.83      8.42 o 
  -3   5   8        1.50        2.21      0.61 o 
  -2   5   8        3.99        4.13      0.74 o 
  -1   5   8      355.29      374.02      6.34 o 
   0   5   8     1176.00     1245.97     15.32 o 
   1   5   8      577.05      537.93     10.62 o 
   2   5   8      238.11      232.82      6.39 o 
   3   5   8      413.62      412.56      9.40 o 
  -9   6   8        0.44       -0.24      0.78 o 
  -8   6   8       44.02       37.94      4.30 o 
  -7   6   8        2.12        1.68      0.83 o 
  -6   6   8      276.85      278.85      6.83 o 
  -5   6   8       46.87       42.72      2.77 o 
  -4   6   8       49.53       58.87      2.27 o 
  -3   6   8      205.72      187.57      4.20 o 
  -2   6   8       70.96       67.81      2.44 o 
  -1   6   8     1111.84     1138.92     14.41 o 
   0   6   8      686.19      688.42     21.29 o 
   1   6   8      213.29      204.45      6.10 o 
   2   6   8        7.50        7.03      1.43 o 
   3   6   8      150.67      148.38      9.20 o 
  -9   7   8       82.61       81.40      3.82 o 
  -8   7   8        7.47        9.90      3.07 o 
  -7   7   8     1011.79      993.44     23.14 o 
  -6   7   8      687.16      670.49     15.72 o 
  -5   7   8       40.13       44.39      2.83 o 
  -4   7   8      241.08      236.09      5.01 o 
  -3   7   8        7.19        9.75      1.76 o 
  -2   7   8       51.73       48.49      2.40 o 
  -1   7   8      172.69      168.89      7.67 o 
   0   7   8      811.50      829.58     14.96 o 
   1   7   8      281.25      273.68      9.33 o 
   2   7   8       64.53       59.49      3.60 o 
  -8   8   8      105.45       97.60      4.22 o 
  -7   8   8      193.16      198.83      6.00 o 
  -6   8   8      226.71      228.05      6.36 o 
  -5   8   8       44.80       44.14      2.27 o 
  -4   8   8       14.41       11.95      1.32 o 
  -3   8   8       77.48       79.61      2.87 o 
  -2   8   8       26.84       25.66      4.41 o 
  -1   8   8      125.14      125.63      4.78 o 
   0   8   8        2.97        4.18      1.30 o 
  -7   9   8       33.59       32.86      2.82 o 
  -6   9   8      153.26      139.83      5.01 o 
  -5   9   8      741.20      790.74     19.97 o 
  -4   9   8      326.73      364.67      6.99 o 
  -3   9   8        8.06       11.20      1.74 o 
  -2   9   8       35.16       41.18      4.35 o 
  -1   9   8       12.13       12.61      1.96 o 
  -2 -10   9        6.18        5.45      1.32 o 
  -1 -10   9       76.23       78.57      3.72 o 
   0 -10   9        2.12        1.67      1.84 o 
   1 -10   9        0.63       -0.01      1.06 o 
   2 -10   9        9.94       12.35      1.42 o 
   3 -10   9      108.08       93.92      4.02 o 
  -4  -9   9       88.70       93.99      4.24 o 
  -3  -9   9      561.79      561.57     11.55 o 
  -2  -9   9      248.15      243.59      6.78 o 
  -1  -9   9       39.62       39.50      2.75 o 
   0  -9   9       33.25       37.52      2.42 o 
   1  -9   9      134.21      126.63      3.64 o 
   2  -9   9        6.84        9.89      1.23 o 
   3  -9   9       83.61       82.18      3.61 o 
   4  -9   9       33.09       28.07      2.53 o 
  -5  -8   9      134.22      145.07      5.30 o 
  -4  -8   9      525.77      505.16     12.45 o 
  -3  -8   9      317.98      317.58      7.73 o 
  -2  -8   9      313.83      311.81      7.51 o 
  -1  -8   9       45.24       45.53      2.17 o 
   0  -8   9      234.59      231.42      6.15 o 
   1  -8   9      312.44      317.75      6.00 o 
   2  -8   9      212.42      203.15      4.61 o 
   3  -8   9      106.44      110.16     10.45 o 
   4  -8   9      132.24      144.06      4.85 o 
   5  -8   9       58.49       53.27      3.26 o 
  -6  -7   9       21.87       18.51      2.25 o 
  -5  -7   9      244.03      230.80     13.67 o 
  -4  -7   9      158.98      145.40      6.51 o 
  -3  -7   9       47.10       42.51      2.68 o 
  -2  -7   9       86.78       78.33      2.83 o 
  -1  -7   9      210.58      195.81      7.26 o 
   0  -7   9      966.23      984.08     12.81 o 
   1  -7   9      550.76      599.82      8.96 o 
   2  -7   9       67.64       77.01      2.64 o 
   3  -7   9      456.54      444.38      9.04 o 
   4  -7   9       10.89       12.64      1.64 o 
   5  -7   9      140.83      128.23      4.64 o 
  -7  -6   9       17.10       19.11      2.16 o 
  -6  -6   9      298.33      309.62      7.65 o 
  -5  -6   9      294.95      305.22     10.99 o 
  -4  -6   9        9.54       12.60      1.64 o 
  -3  -6   9        2.80        6.39      1.01 o 
  -2  -6   9      727.85      709.16      9.87 o 
  -1  -6   9      520.62      509.19     13.03 o 
   0  -6   9     1454.39     1492.66     17.51 o 
   1  -6   9     1198.49     1141.19     14.12 o 
   2  -6   9       18.88       21.38      1.80 o 
   3  -6   9        3.96        2.86      0.70 o 
   4  -6   9      103.17      101.85      9.03 o 
   5  -6   9       40.63       39.84      2.74 o 
   6  -6   9      218.82      209.90      6.19 o 
  -7  -5   9      135.05      149.36      5.04 o 
  -6  -5   9     1009.47     1039.39     16.85 o 
  -5  -5   9      236.71      253.57      6.43 o 
  -4  -5   9        0.59        1.42      0.73 o 
  -3  -5   9      161.16      160.63      3.70 o 
  -2  -5   9       21.54       22.91      1.56 o 
  -1  -5   9      217.93      197.79      4.19 o 
   0  -5   9      604.22      548.58      8.39 o 
   1  -5   9      364.14      350.82      5.98 o 
   2  -5   9       60.36       52.95      2.07 o 
   3  -5   9      144.59      143.61      5.42 o 
   4  -5   9      227.72      233.85      8.00 o 
   5  -5   9      345.94      340.19      7.69 o 
   6  -5   9       36.31       35.48      2.71 o 
  -8  -4   9        0.62        1.78      1.16 o 
  -7  -4   9       19.44       22.24      2.93 o 
  -6  -4   9      580.97      594.27     11.05 o 
  -5  -4   9      375.48      399.68     15.40 o 
  -4  -4   9      256.38      266.59      4.94 o 
  -3  -4   9        0.41        0.43      0.45 o 
  -2  -4   9      125.28      123.68      3.44 o 
  -1  -4   9      313.05      303.56      5.53 o 
   0  -4   9        3.23        2.05      0.52 o 
   1  -4   9      211.42      212.83      6.22 o 
   2  -4   9      184.66      185.80      4.02 o 
   3  -4   9      371.59      365.29      6.23 o 
   4  -4   9       87.12       86.87      4.89 o 
   5  -4   9       78.56       76.72      3.35 o 
   6  -4   9        4.14        4.20      1.15 o 
  -8  -3   9        3.02        2.73      1.34 o 
  -7  -3   9        9.01        9.13      1.46 o 
  -6  -3   9        2.11        2.06      0.78 o 
  -5  -3   9      880.67      891.70     11.40 o 
  -4  -3   9      903.08      894.77     13.83 o 
  -3  -3   9     1095.54     1170.93     13.92 o 
  -2  -3   9       16.27       14.46      1.15 o 
  -1  -3   9      191.60      175.05      3.64 o 
   0  -3   9      257.38      257.50      5.75 o 
   1  -3   9      473.53      454.98      6.90 o 
   2  -3   9      390.32      381.21      6.20 o 
   3  -3   9       43.88       46.22      1.95 o 
   4  -3   9       67.78       67.63      2.95 o 
   5  -3   9      230.30      227.71      5.93 o 
   6  -3   9      566.00      591.78     18.60 o 
  -8  -2   9       19.34       27.45      3.06 o 
  -7  -2   9      360.26      386.76      8.06 o 
  -6  -2   9       62.20       65.26      2.25 o 
  -5  -2   9     1591.53     1655.19     18.71 o 
  -4  -2   9      477.31      476.75      6.95 o 
  -3  -2   9      481.16      500.43      7.11 o 
  -2  -2   9        1.05        5.56      1.51 o 
  -1  -2   9        0.35        1.13      0.44 o 
   0  -2   9      271.74      271.97      4.73 o 
   1  -2   9     1433.59     1426.94     16.37 o 
   2  -2   9      170.58      172.21      3.73 o 
   3  -2   9      694.97      695.60     12.28 o 
   4  -2   9      111.14      104.88      6.84 o 
   5  -2   9      264.62      284.94      9.88 o 
  -7  -1   9      956.95      971.74     15.63 o 
  -6  -1   9        6.44        9.31      1.28 o 
  -5  -1   9      322.77      309.58      6.83 o 
  -4  -1   9      973.52      947.96     16.39 o 
  -3  -1   9        1.93        2.79      1.81 o 
  -2  -1   9        0.64        1.67      0.67 o 
  -1  -1   9      138.11      128.23      3.96 o 
   0  -1   9      479.38      469.24      9.01 o 
   1  -1   9     1297.73     1322.48     19.73 o 
   2  -1   9       72.59       66.86      2.97 o 
   3  -1   9      425.40      431.77      8.90 o 
   4  -1   9       23.00       21.11      2.05 o 
   5  -1   9      265.08      281.82      9.67 o 
  -9   0   9       47.21       51.01      4.19 o 
  -8   0   9       59.54       77.11      3.22 o 
  -7   0   9       17.57       17.07      1.37 o 
  -6   0   9      206.87      217.56      6.37 o 
  -5   0   9      413.62      411.95      6.45 o 
  -4   0   9       37.47       39.25      3.44 o 
  -3   0   9      424.22      446.84      8.62 o 
  -2   0   9       60.86       62.28      9.28 o 
  -1   0   9     1079.15     1106.90     16.96 o 
   0   0   9     1045.45     1034.79     16.13 o 
   1   0   9      297.72      286.59      6.64 o 
   2   0   9       43.61       47.98      2.53 o 
   3   0   9       10.50       12.73      1.61 o 
   4   0   9       47.13       43.66      2.74 o 
  -9   1   9      489.11      474.72      9.62 o 
  -8   1   9       30.74       26.72      2.21 o 
  -7   1   9      452.77      418.13      8.39 o 
  -6   1   9      183.67      192.12      4.09 o 
  -5   1   9       65.47       80.85      2.48 o 
  -4   1   9        2.30        3.24      0.63 o 
  -3   1   9      337.77      307.51      7.83 o 
  -2   1   9      419.99      416.36      6.44 o 
  -1   1   9        9.23        8.22      1.65 o 
   0   1   9       44.84       40.56      2.32 o 
   1   1   9      344.80      330.95     11.48 o 
   2   1   9     1173.23     1178.58     18.27 o 
   3   1   9      346.63      355.59      7.90 o 
   4   1   9        1.24        3.74      1.65 o 
  -9   2   9       98.89       92.72      3.75 o 
  -8   2   9      322.75      310.98     13.93 o 
  -7   2   9       28.17       29.97      2.30 o 
  -6   2   9      223.27      222.50      4.55 o 
  -5   2   9      454.72      453.32      8.69 o 
  -4   2   9       90.27       91.98      2.66 o 
  -3   2   9        0.43        0.18      0.47 o 
  -2   2   9       84.71       76.92      2.37 o 
  -1   2   9        9.48        9.67      1.02 o 
   0   2   9      137.93      136.53      3.34 o 
   1   2   9      525.34      497.04      7.62 o 
   2   2   9      229.29      220.64      4.62 o 
   3   2   9      159.90      157.79      4.94 o 
   4   2   9        8.52        7.17      2.03 o 
  -9   3   9       26.43       29.35      2.42 o 
  -8   3   9       76.82       81.83      5.66 o 
  -7   3   9       11.93       15.10      1.66 o 
  -6   3   9       72.13       56.96      2.80 o 
  -5   3   9      740.25      726.13     11.29 o 
  -4   3   9      576.24      610.30     13.75 o 
  -3   3   9      160.24      173.47      3.84 o 
  -2   3   9        6.28        9.79      1.06 o 
  -1   3   9       22.04       21.96      1.48 o 
   0   3   9        7.22        6.74      0.96 o 
   1   3   9      355.51      349.81      6.17 o 
   2   3   9      317.47      332.99      8.20 o 
   3   3   9        2.11        3.92      1.17 o 
   4   3   9      240.29      239.09      6.71 o 
  -9   4   9      390.07      398.59      9.00 o 
  -8   4   9       52.30       57.66      3.01 o 
  -7   4   9      139.12      153.86      7.98 o 
  -6   4   9      115.69      108.00      3.94 o 
  -5   4   9     1347.90     1350.40     16.39 o 
  -4   4   9     1154.08     1111.76     16.49 o 
  -3   4   9      131.00      126.53      3.34 o 
  -2   4   9        1.61        2.10      0.65 o 
  -1   4   9        0.46        1.07      0.58 o 
   0   4   9      270.44      253.05      5.08 o 
   1   4   9      316.97      302.13      9.56 o 
   2   4   9        0.31        0.84      0.81 o 
   3   4   9      250.17      243.52      6.82 o 
  -9   5   9        2.57        3.10      1.13 o 
  -8   5   9      232.87      220.92      6.20 o 
  -7   5   9      437.75      411.26      8.90 o 
  -6   5   9      173.48      147.96      8.82 o 
  -5   5   9     1694.06     1670.63     19.80 o 
  -4   5   9      453.10      449.04      9.16 o 
  -3   5   9      180.17      180.57      8.32 o 
  -2   5   9       23.68       21.15      1.58 o 
  -1   5   9      575.68      545.34      8.43 o 
   0   5   9      379.49      382.65      8.59 o 
   1   5   9       95.52       88.76      4.73 o 
   2   5   9      121.24      113.62      4.47 o 
  -9   6   9        4.19        5.11      1.21 o 
  -8   6   9        6.06        8.53      1.46 o 
  -7   6   9       31.34       30.50      2.43 o 
  -6   6   9       58.97       57.63      3.60 o 
  -5   6   9       72.56       74.57      2.70 o 
  -4   6   9        6.84        9.98      1.24 o 
  -3   6   9       28.05       27.19      1.79 o 
  -2   6   9      328.63      329.20      6.15 o 
  -1   6   9     1027.48     1022.93     17.02 o 
   0   6   9      406.37      425.07      9.52 o 
   1   6   9       83.28       89.32      4.07 o 
   2   6   9        5.32        4.37      1.33 o 
  -8   7   9       72.51       78.52      3.82 o 
  -7   7   9      174.21      171.83      5.47 o 
  -6   7   9        0.29        0.59      0.75 o 
  -5   7   9        0.43       -0.45      1.05 o 
  -4   7   9      231.22      216.21      4.98 o 
  -3   7   9      103.25      113.87      4.53 o 
  -2   7   9       81.93       88.94      3.02 o 
  -1   7   9       15.42       18.75      2.24 o 
   0   7   9      225.28      212.48      6.53 o 
  -7   8   9       31.28       25.96      4.29 o 
  -6   8   9       19.74       15.57      1.96 o 
  -5   8   9      264.20      263.91      5.77 o 
  -4   8   9      354.01      369.44      7.08 o 
  -3   8   9        8.59        6.59      1.10 o 
  -2   8   9      274.76      281.24      7.59 o 
  -1   8   9       43.24       47.68      3.36 o 
  -5   9   9      727.45      744.22     13.94 o 
  -4   9   9      187.50      182.41      4.79 o 
   0 -10  10        2.36        4.83      1.21 o 
   1 -10  10        2.53        3.14      1.16 o 
  -3  -9  10      875.79      897.09     16.09 o 
  -2  -9  10       37.97       41.10      2.96 o 
  -1  -9  10      154.59      143.79      9.92 o 
   0  -9  10       44.14       48.83      2.46 o 
   1  -9  10       50.98       52.57      3.11 o 
   2  -9  10      560.71      551.03      9.04 o 
   3  -9  10       13.76        9.93      1.57 o 
  -4  -8  10     1079.39     1077.88     18.35 o 
  -3  -8  10      543.11      547.97     12.94 o 
  -2  -8  10       17.19       17.40      2.01 o 
  -1  -8  10       16.57       17.51      1.58 o 
   0  -8  10        8.14        7.91      1.41 o 
   1  -8  10      689.82      705.33     10.50 o 
   2  -8  10       73.72       64.36      2.61 o 
   3  -8  10      138.21      134.73      4.66 o 
   4  -8  10      212.74      211.09      6.13 o 
  -5  -7  10      231.36      230.48      9.30 o 
  -4  -7  10      305.87      309.77      7.73 o 
  -3  -7  10       25.16       27.78      2.38 o 
  -2  -7  10        2.47        1.44      0.62 o 
  -1  -7  10      312.05      323.86      6.14 o 
   0  -7  10      638.61      680.32     10.02 o 
   1  -7  10      768.32      734.70     10.56 o 
   2  -7  10       14.69       16.54      1.52 o 
   3  -7  10      305.94      322.66      9.28 o 
   4  -7  10       40.63       37.88      2.74 o 
  -6  -6  10       33.51       37.20      2.83 o 
  -5  -6  10        2.91        3.14      0.97 o 
  -4  -6  10       22.91       24.06      4.16 o 
  -3  -6  10        3.87        4.07      0.87 o 
  -2  -6  10      247.98      241.96      5.01 o 
  -1  -6  10      556.10      590.74      8.91 o 
   0  -6  10      366.34      382.99      6.58 o 
   1  -6  10       76.83       76.19      2.64 o 
   2  -6  10      494.13      459.97      7.56 o 
   3  -6  10       38.45       37.44      2.55 o 
   4  -6  10       33.51       32.92      2.54 o 
   5  -6  10       47.99       53.37      6.65 o 
  -7  -5  10      120.08      137.11      4.91 o 
  -6  -5  10       44.78       41.58      2.86 o 
  -5  -5  10       15.19       16.91      1.87 o 
  -4  -5  10       16.57       18.95      1.52 o 
  -3  -5  10       25.29       24.28      1.65 o 
  -2  -5  10        5.79        6.75      1.03 o 
  -1  -5  10       13.08       14.92      1.32 o 
   0  -5  10       20.29       26.40      1.70 o 
   1  -5  10      346.77      344.95      6.12 o 
   2  -5  10     1004.90      927.33     12.26 o 
   3  -5  10      534.82      519.28      8.22 o 
   4  -5  10       66.90       66.22      5.53 o 
   5  -5  10       22.59       21.05      2.14 o 
  -7  -4  10       60.43       69.00      5.08 o 
  -6  -4  10        1.94        2.78      0.94 o 
  -5  -4  10      134.71      139.97      3.59 o 
  -4  -4  10      522.25      517.14      7.88 o 
  -3  -4  10       92.94       95.21      2.81 o 
  -2  -4  10      295.24      298.57      6.97 o 
  -1  -4  10      204.53      203.28      5.54 o 
   0  -4  10       15.04       13.58      1.23 o 
   1  -4  10      334.53      340.89      5.97 o 
   2  -4  10      443.87      441.82      7.19 o 
   3  -4  10      513.52      500.36      9.06 o 
   4  -4  10        5.55        7.03      1.25 o 
   5  -4  10       17.33       17.76      1.99 o 
  -7  -3  10       40.03       30.18      3.53 o 
  -6  -3  10       42.36       47.22      4.19 o 
  -5  -3  10      488.45      486.44     10.14 o 
  -4  -3  10      861.26      873.90     14.81 o 
  -3  -3  10      236.72      240.88      9.08 o 
  -2  -3  10       21.96       17.47      2.54 o 
  -1  -3  10      230.48      226.50      5.89 o 
   0  -3  10        0.37        1.36      0.71 o 
   1  -3  10      240.90      234.08      6.08 o 
   2  -3  10      855.23      832.87     20.91 o 
   3  -3  10        3.50        3.86      0.96 o 
   4  -3  10       12.37       11.76      2.34 o 
   5  -3  10      118.64      129.42      6.58 o 
  -7  -2  10      280.90      309.39     10.88 o 
  -6  -2  10        0.29        1.57      0.76 o 
  -5  -2  10     1283.38     1338.69     24.07 o 
  -4  -2  10     2406.00     2445.58     33.61 o 
  -3  -2  10      601.84      615.65     11.18 o 
  -2  -2  10       61.24       58.51      4.34 o 
  -1  -2  10       10.56       11.60      1.52 o 
   0  -2  10      308.47      311.35      7.20 o 
   1  -2  10      339.81      346.35      7.75 o 
   2  -2  10       24.65       29.58      3.18 o 
   3  -2  10      101.25       93.56      3.81 o 
   4  -2  10        4.93        5.44      1.80 o 
   5  -2  10      443.10      460.05     13.67 o 
  -7  -1  10      272.69      277.96     14.81 o 
  -6  -1  10        0.46        1.70      0.83 o 
  -5  -1  10      611.04      601.46     11.11 o 
  -4  -1  10      267.04      270.92      8.82 o 
  -3  -1  10       12.25       12.53      1.56 o 
  -2  -1  10       24.90       19.50      1.84 o 
  -1  -1  10     1418.45     1431.74     21.34 o 
   0  -1  10      272.08      305.99     16.60 o 
   1  -1  10        3.13        4.39      1.43 o 
   2  -1  10      259.89      240.80      6.26 o 
   3  -1  10        1.17        1.62      0.83 o 
   4  -1  10       73.81       77.90      4.84 o 
  -8   0  10        0.44        0.97      1.20 o 
  -7   0  10        0.20        0.30      0.97 o 
  -6   0  10       15.44       20.45      2.21 o 
  -5   0  10        0.45        0.96      0.69 o 
  -4   0  10      237.89      223.04      5.82 o 
  -3   0  10       88.30       71.76      7.42 o 
  -2   0  10      359.15      348.83     10.72 o 
  -1   0  10      153.80      150.93      4.68 o 
   0   0  10      126.93      150.16      4.61 o 
   1   0  10      436.89      441.05     13.75 o 
   2   0  10      532.14      524.42     10.39 o 
   3   0  10        2.26        3.55      1.05 o 
   4   0  10       13.89       14.78      2.87 o 
  -9   1  10      571.97      586.00     16.00 o 
  -8   1  10      395.25      413.37     12.49 o 
  -7   1  10      215.45      217.20      8.34 o 
  -6   1  10       58.35       57.88      2.81 o 
  -5   1  10       23.91       26.60      2.10 o 
  -4   1  10      484.38      429.97      8.82 o 
  -3   1  10        9.11        8.28      1.27 o 
  -2   1  10        9.06        9.13      2.72 o 
  -1   1  10      108.35      107.44      3.93 o 
   0   1  10      593.82      575.85     10.91 o 
   1   1  10      275.31      284.03      6.97 o 
   2   1  10      624.05      629.70     14.12 o 
   3   1  10      117.96      119.11      4.35 o 
   4   1  10      253.47      270.05     10.71 o 
  -9   2  10      517.12      500.73     10.32 o 
  -8   2  10      551.44      556.24     10.75 o 
  -7   2  10       97.75      105.51      3.88 o 
  -6   2  10       78.84       81.47      2.73 o 
  -5   2  10       92.03       79.29      3.11 o 
  -4   2  10      349.38      342.95      6.06 o 
  -3   2  10      351.65      357.17     11.24 o 
  -2   2  10      478.05      471.28      9.45 o 
  -1   2  10      180.02      174.19      5.13 o 
   0   2  10       96.03       92.12      3.64 o 
   1   2  10      640.28      672.88     16.11 o 
   2   2  10      797.87      795.72     14.05 o 
   3   2  10      110.83      112.16      6.66 o 
  -9   3  10      472.53      460.72      9.89 o 
  -8   3  10       77.43       71.28      4.54 o 
  -7   3  10       52.94       49.77      2.88 o 
  -6   3  10        2.10        3.52      0.80 o 
  -5   3  10      620.99      618.21     11.31 o 
  -4   3  10     1182.36     1185.57     14.90 o 
  -3   3  10      531.17      539.75     12.84 o 
  -2   3  10      507.92      477.29      7.62 o 
  -1   3  10      495.62      517.17     10.51 o 
   0   3  10      126.25      131.07      3.52 o 
   1   3  10      836.86      822.46     14.46 o 
   2   3  10      431.61      436.03     14.47 o 
   3   3  10        3.02        3.83      1.67 o 
  -9   4  10       11.69        6.32      2.24 o 
  -8   4  10        5.99       11.54      1.69 o 
  -7   4  10       21.90       19.19      2.01 o 
  -6   4  10      529.59      530.36     10.48 o 
  -5   4  10      870.41      897.54     12.19 o 
  -4   4  10     1511.41     1539.39     18.64 o 
  -3   4  10        1.83        1.09      0.60 o 
  -2   4  10       51.46       54.57      2.46 o 
  -1   4  10        6.22        6.95      1.02 o 
   0   4  10      109.83      103.12      3.28 o 
   1   4  10      226.64      235.60      6.49 o 
   2   4  10       99.09      105.49      4.41 o 
  -8   5  10       11.99       16.52      2.04 o 
  -7   5  10        7.82       10.41      2.67 o 
  -6   5  10        4.33        5.90      1.25 o 
  -5   5  10      128.24      127.78      3.64 o 
  -4   5  10      362.36      347.86     10.85 o 
  -3   5  10      292.35      282.23      5.66 o 
  -2   5  10      119.62      121.06      3.49 o 
  -1   5  10       51.88       59.10      2.43 o 
   0   5  10        0.45       -1.09      0.73 o 
   1   5  10        0.32        0.84      0.99 o 
  -8   6  10        0.95        0.72      0.91 o 
  -7   6  10       79.56       69.52      3.81 o 
  -6   6  10       88.04       84.29      3.76 o 
  -5   6  10        7.38        8.26      1.15 o 
  -4   6  10       35.36       37.73      2.19 o 
  -3   6  10      609.94      616.60      9.76 o 
  -2   6  10      547.46      548.58      8.99 o 
  -1   6  10       17.08       22.21      2.32 o 
   0   6  10       20.99       19.47      2.25 o 
  -7   7  10       11.87       17.52      2.11 o 
  -6   7  10      295.70      292.86      8.62 o 
  -5   7  10        1.62       -1.01      1.40 o 
  -4   7  10      635.92      658.85     10.29 o 
  -3   7  10      464.60      462.80      8.21 o 
  -2   7  10      102.29      104.61      5.72 o 
  -1   7  10        0.22        0.28      0.92 o 
  -4   8  10      193.72      194.61      5.27 o 
   0  -9  11        1.42        0.33      0.70 o 
  -3  -8  11      496.58      511.49     10.91 o 
  -2  -8  11       59.75       57.25      6.14 o 
  -1  -8  11        1.68        2.99      0.87 o 
   0  -8  11       36.43       31.54      2.10 o 
   1  -8  11       73.08       72.00      6.17 o 
   2  -8  11       25.80       22.29      1.90 o 
  -4  -7  11      328.67      338.42      9.03 o 
  -3  -7  11      355.02      358.24      9.73 o 
  -2  -7  11      102.16      101.31      3.28 o 
  -1  -7  11      131.20      132.65      3.80 o 
   0  -7  11        4.07        4.99      0.92 o 
   1  -7  11       26.80       29.37      1.99 o 
   2  -7  11       95.77       90.05      3.13 o 
   3  -7  11        2.32        1.46      0.84 o 
  -5  -6  11      101.61      104.24      4.25 o 
  -4  -6  11      109.09      118.11      4.97 o 
  -3  -6  11      196.55      204.73      4.77 o 
  -2  -6  11     1457.23     1500.98     27.74 o 
  -1  -6  11      228.11      225.47      4.95 o 
   0  -6  11       32.82       33.69      2.56 o 
   1  -6  11       37.50       37.64      2.10 o 
   2  -6  11      275.73      283.25      5.81 o 
   3  -6  11      129.24      133.18      4.62 o 
  -6  -5  11      237.46      235.66     10.03 o 
  -5  -5  11      174.88      173.46      5.34 o 
  -4  -5  11      232.81      232.34      5.02 o 
  -3  -5  11      482.63      496.00      8.19 o 
  -2  -5  11       35.65       39.60      2.06 o 
  -1  -5  11        1.05       11.37      8.66 o 
   0  -5  11      238.58      221.16      6.86 o 
   1  -5  11      311.24      313.35      5.95 o 
   2  -5  11      947.33      951.72     16.35 o 
   3  -5  11      428.93      425.07     13.37 o 
   4  -5  11      167.71      175.15      8.21 o 
  -7  -4  11      101.11      123.19      7.06 o 
  -6  -4  11      116.19      126.02      6.87 o 
  -5  -4  11       12.03       13.05      1.71 o 
  -4  -4  11        1.53        0.59      0.73 o 
  -3  -4  11      454.73      451.66      9.46 o 
  -2  -4  11      140.08      126.22      4.46 o 
  -1  -4  11      152.97      145.14     18.36 o 
   0  -4  11       21.26       23.62      3.25 o 
   1  -4  11      515.97      500.40     10.38 o 
   2  -4  11      939.62      919.71     16.10 o 
   3  -4  11      121.73      127.58      4.70 o 
   4  -4  11        4.04        2.65      1.64 o 
  -7  -3  11       33.89       39.61      4.14 o 
  -6  -3  11      155.39      153.56      5.05 o 
  -5  -3  11       62.50       61.82      3.50 o 
  -4  -3  11      442.51      448.92      9.45 o 
  -3  -3  11      162.46      149.40      4.82 o 
  -2  -3  11      172.28      169.46      5.17 o 
  -1  -3  11      309.46      296.76      7.28 o 
   0  -3  11       44.38       45.34      4.66 o 
   1  -3  11      671.90      656.56     12.34 o 
   2  -3  11      351.34      364.94      8.58 o 
   3  -3  11       48.01       51.76      6.74 o 
   4  -3  11      132.87      130.88      6.73 o 
  -7  -2  11        2.27        3.07      1.36 o 
  -6  -2  11      237.54      235.30      6.67 o 
  -5  -2  11      285.95      290.42      7.17 o 
  -4  -2  11     1416.46     1421.84     21.73 o 
  -3  -2  11      308.02      311.45      7.48 o 
  -2  -2  11        5.26        4.23      1.06 o 
  -1  -2  11       14.21       14.49      2.42 o 
   0  -2  11       13.29       18.53      2.01 o 
   1  -2  11        8.50        9.09      1.69 o 
   2  -2  11        1.13        2.07      1.15 o 
   3  -2  11      405.93      414.22      9.36 o 
   4  -2  11      118.93      113.62      6.30 o 
  -7  -1  11       25.28       23.34      2.25 o 
  -6  -1  11      156.53      152.74      4.97 o 
  -5  -1  11      320.06      342.18     10.21 o 
  -4  -1  11      121.23      125.18      4.88 o 
  -3  -1  11      715.26      678.87     12.46 o 
  -2  -1  11      269.79      286.56      7.09 o 
  -1  -1  11       36.56       29.02      2.39 o 
   0  -1  11        3.50        5.15      2.16 o 
   1  -1  11       41.52       43.45      2.85 o 
   2  -1  11        5.49        5.17      1.24 o 
   3  -1  11       12.96       14.70      1.98 o 
  -8   0  11       30.15       30.44      3.55 o 
  -7   0  11       10.60       10.37      1.59 o 
  -6   0  11       82.66       81.08      3.54 o 
  -5   0  11       12.72       18.21      1.93 o 
  -4   0  11       31.89       31.65      4.22 o 
  -3   0  11     1014.83     1029.38     16.88 o 
  -2   0  11     1678.90     1745.60     36.45 o 
  -1   0  11       80.70       84.97      3.59 o 
   0   0  11        1.20        2.12      0.96 o 
   1   0  11        2.97        2.97      1.14 o 
   2   0  11      262.09      260.30      6.95 o 
   3   0  11      172.58      183.56      5.80 o 
  -8   1  11     1066.94     1081.06     25.12 o 
  -7   1  11        0.71        2.33      1.37 o 
  -6   1  11      523.99      534.94     10.74 o 
  -5   1  11      298.16      292.73      9.50 o 
  -4   1  11      348.55      366.20      8.36 o 
  -3   1  11     1186.04     1224.44     19.49 o 
  -2   1  11      394.87      390.51      8.71 o 
  -1   1  11       28.33       24.53      2.20 o 
   0   1  11        1.29        0.60      0.82 o 
   1   1  11      452.21      459.57      9.89 o 
   2   1  11     1088.38     1119.66     23.79 o 
   3   1  11       50.47       55.42      5.15 o 
  -8   2  11       88.68       97.07      5.81 o 
  -7   2  11       51.49       64.30      4.57 o 
  -6   2  11       70.60       74.41      3.55 o 
  -5   2  11        1.06        3.46      0.95 o 
  -4   2  11      259.92      260.16     12.16 o 
  -3   2  11      325.82      316.26      7.69 o 
  -2   2  11      325.89      298.96     10.27 o 
  -1   2  11       96.44       91.43      3.87 o 
   0   2  11      168.66      170.90      5.43 o 
   1   2  11      904.75      916.69     15.99 o 
   2   2  11      216.70      217.18      9.68 o 
  -8   3  11      144.36      152.80      5.19 o 
  -7   3  11      141.55      134.75      4.64 o 
  -6   3  11      224.44      194.32      5.39 o 
  -5   3  11       70.97       67.35      3.29 o 
  -4   3  11        7.67       10.23      1.63 o 
  -3   3  11        8.69        6.53      1.29 o 
  -2   3  11        0.35       -0.54      0.62 o 
  -1   3  11        3.60        4.39      1.16 o 
   0   3  11      121.18      129.39      4.71 o 
   1   3  11      197.87      212.13      6.25 o 
  -8   4  11      213.43      216.86      6.36 o 
  -7   4  11       47.76       42.20      6.95 o 
  -6   4  11      330.69      307.72      6.18 o 
  -5   4  11      394.63      396.83     14.52 o 
  -4   4  11      362.54      368.79      6.85 o 
  -3   4  11       71.17       66.23      2.58 o 
  -2   4  11       30.07       36.12      2.11 o 
  -1   4  11       25.80       24.85      2.34 o 
   0   4  11       10.75       14.56      1.91 o 
   1   4  11       93.60       93.16      6.40 o 
  -7   5  11      203.41      209.23      6.25 o 
  -6   5  11       98.63       90.05      3.93 o 
  -5   5  11       21.14       21.86      1.80 o 
  -4   5  11       34.24       31.11      2.07 o 
  -3   5  11      699.61      678.86     10.32 o 
  -2   5  11      298.01      294.53      6.06 o 
  -1   5  11        0.84        1.68      1.34 o 
   0   5  11       30.84       31.24      2.71 o 
  -6   6  11      158.39      165.09      5.56 o 
  -5   6  11       22.55       22.39      1.92 o 
  -4   6  11      299.14      309.75      7.95 o 
  -3   6  11     1001.28     1011.19     14.09 o 
  -2   6  11      455.10      438.04      7.99 o 
  -3  -7  12      234.54      235.91      6.75 o 
  -2  -7  12      656.71      656.25     11.47 o 
  -1  -7  12        1.76        1.06      1.13 o 
   0  -7  12      136.16      118.19      4.73 o 
   1  -7  12      216.14      216.04      5.16 o 
  -4  -6  12       95.55       97.45      6.54 o 
  -3  -6  12      612.66      631.10     12.63 o 
  -2  -6  12      982.65      966.73     16.90 o 
  -1  -6  12       57.37       62.04      3.26 o 
   0  -6  12       51.19       49.38      5.49 o 
   1  -6  12        2.39        2.17      1.59 o 
   2  -6  12      132.84      126.81      7.53 o 
  -5  -5  12       11.20       10.41      2.56 o 
  -4  -5  12      213.57      221.51      6.49 o 
  -3  -5  12      624.60      649.70     14.73 o 
  -2  -5  12      409.96      391.48      9.08 o 
  -1  -5  12      112.74      104.15      4.27 o 
   0  -5  12        1.90        3.28      1.06 o 
   1  -5  12      352.11      358.82      8.68 o 
   2  -5  12      551.38      529.21     11.25 o 
  -6  -4  12       99.04      102.37      6.46 o 
  -5  -4  12       57.33       54.57      3.28 o 
  -4  -4  12        0.55        0.08      0.72 o 
  -3  -4  12      131.82      137.37      7.10 o 
  -2  -4  12       53.83       61.00      3.17 o 
  -1  -4  12       13.47       11.70      1.74 o 
   0  -4  12      145.90      149.23      5.17 o 
   1  -4  12      397.11      426.05      9.66 o 
   2  -4  12      315.03      328.70      8.33 o 
  -6  -3  12        1.53        2.54      2.29 o 
  -5  -3  12       38.44       42.17      4.70 o 
  -4  -3  12      117.72      115.06      4.44 o 
  -3  -3  12        0.67        0.39      0.85 o 
  -2  -3  12        0.51        0.05      0.69 o 
  -1  -3  12        0.72        2.82      1.11 o 
   0  -3  12        9.30        9.47      3.23 o 
   1  -3  12      208.96      224.88      6.61 o 
   2  -3  12      511.48      520.94     11.02 o 
  -7  -2  12      334.94      330.43     12.12 o 
  -6  -2  12      367.23      363.13     13.13 o 
  -5  -2  12       92.17       95.98      4.53 o 
  -4  -2  12       28.65       30.81      2.55 o 
  -3  -2  12       31.92       32.82      2.61 o 
  -2  -2  12       31.45       27.47      3.76 o 
  -1  -2  12        0.33        0.17      1.19 o 
   0  -2  12       14.44       15.34      2.87 o 
   1  -2  12       36.35       36.21      3.75 o 
   2  -2  12       99.97       95.94      4.19 o 
  -7  -1  12      473.87      485.02     10.40 o 
  -6  -1  12      190.91      196.00      5.95 o 
  -5  -1  12       16.02       13.69      1.77 o 
  -4  -1  12        6.37        7.15      1.44 o 
  -3  -1  12      371.83      370.83      8.68 o 
  -2  -1  12      566.65      606.33     16.80 o 
  -1  -1  12        3.51        4.42      1.18 o 
   0  -1  12      296.66      298.99      7.72 o 
   1  -1  12      302.19      279.50      7.46 o 
   2  -1  12       24.39       31.92      2.72 o 
  -7   0  12       26.82       28.88      2.57 o 
  -6   0  12      205.44      229.78      7.08 o 
  -5   0  12        8.14        8.29      1.50 o 
  -4   0  12      277.23      276.81      7.29 o 
  -3   0  12     1509.06     1562.94     24.08 o 
  -2   0  12     1560.44     1573.49     24.25 o 
  -1   0  12        0.47        1.15      0.87 o 
   0   0  12      436.24      418.75      9.48 o 
   1   0  12        3.53        3.57      1.62 o 
   2   0  12      236.53      239.41      6.91 o 
  -7   1  12       42.44       42.67      4.22 o 
  -6   1  12      209.17      206.73      6.24 o 
  -5   1  12       43.23       45.46      2.97 o 
  -4   1  12      534.11      522.14     10.82 o 
  -3   1  12      883.66      924.08     28.81 o 
  -2   1  12      276.96      297.63      9.00 o 
  -1   1  12       58.84       61.73      3.34 o 
   0   1  12       24.03       30.16      2.65 o 
   1   1  12      474.77      465.22     10.34 o 
  -7   2  12        1.26        3.06      1.53 o 
  -6   2  12      116.19      114.04      4.49 o 
  -5   2  12       44.76       43.60      4.02 o 
  -4   2  12       43.12       37.77      4.85 o 
  -3   2  12       31.65       33.64      2.71 o 
  -2   2  12      113.03      126.28      4.76 o 
  -1   2  12      279.08      261.29      7.26 o 
   0   2  12       78.99       84.31      3.92 o 
   1   2  12      109.77      118.47     11.13 o 
  -7   3  12       90.43       85.73      5.58 o 
  -6   3  12       56.95       52.37      3.50 o 
  -5   3  12        3.05        2.24      0.91 o 
  -4   3  12       14.38       15.94      2.03 o 
  -3   3  12      128.75      126.38      5.60 o 
  -2   3  12       41.66       36.86      2.87 o 
  -1   3  12      269.30      274.07      7.49 o 
   0   3  12       90.45       92.07      5.49 o 
  -6   4  12       76.31       84.72      4.94 o 
  -5   4  12       36.98       37.34      2.94 o 
  -4   4  12        4.24        8.42      1.72 o 
  -3   4  12      178.79      169.90      5.70 o 
  -2   4  12      270.48      286.09      7.69 o 
  -1   4  12       10.17        9.22      1.63 o 
  -5   5  12       25.26       29.45      2.72 o 
  -4   5  12      129.81      144.89      5.35 o 
  -3   5  12      322.93      309.54      8.16 o 
  -3  -5  13      892.00      926.93     16.73 o 
  -2  -5  13      542.70      547.53     11.70 o 
  -1  -5  13      121.27      124.06      9.41 o 
   0  -5  13        8.04        7.77      1.58 o 
  -4  -4  13       76.71       65.63      3.52 o 
  -3  -4  13       11.42       10.82      3.36 o 
  -2  -4  13       95.40      108.78      4.57 o 
  -1  -4  13      624.20      646.27     13.03 o 
   0  -4  13      193.99      207.45      8.07 o 
  -5  -3  13       66.07       68.11      3.61 o 
  -4  -3  13       89.89       85.51      5.18 o 
  -3  -3  13       10.63       13.62      1.91 o 
  -2  -3  13      214.07      208.93      6.46 o 
  -1  -3  13      626.75      656.32     25.64 o 
   0  -3  13      187.02      193.58      6.25 o 
  -5  -2  13        9.20       11.78      1.91 o 
  -4  -2  13      132.56      123.51      4.81 o 
  -3  -2  13        1.38       -0.20      1.00 o 
  -2  -2  13      158.61      151.45      5.43 o 
  -1  -2  13      173.96      174.78      5.90 o 
   0  -2  13       82.43       85.92      4.05 o 
  -5  -1  13       10.01        8.49      2.01 o 
  -4  -1  13       10.19       14.15      1.92 o 
  -3  -1  13      127.83      126.19      4.93 o 
  -2  -1  13      101.45       93.45      6.82 o 
  -1  -1  13        6.43        6.78      1.44 o 
   0  -1  13      118.52      108.70      5.55 o 
  -6   0  13       83.24       73.58      3.76 o 
  -5   0  13        0.87        1.68      0.97 o 
  -4   0  13      181.95      185.97      7.52 o 
  -3   0  13      799.95      822.08     15.39 o 
  -2   0  13       26.56       25.12      2.54 o 
  -1   0  13        4.87        6.92      1.49 o 
   0   0  13       83.43       77.98      3.95 o 
  -5   1  13      145.94      142.20      5.20 o 
  -4   1  13      559.75      601.70     16.97 o 
  -3   1  13      575.92      599.56     16.98 o 
  -2   1  13      118.51      119.74      4.86 o 
  -1   1  13       29.87       29.25      3.47 o 
  -5   2  13        5.29        7.87      1.59 o 
  -4   2  13        7.27        9.30      2.03 o 
  -3   2  13       37.66       33.58      2.88 o 
  -2   2  13      573.78      590.38     12.36 o 
                                                 
